# Supplementary material for: High prevalence of poor sleep quality and sleep deficit: A study in children, adolescents, and adult soccer players
Source: PLoS One. 2025 Oct 10;20(10):e0333774. doi: 10.1371/journal.pone.0333774 (PMC12513668; doi:10.1371/journal.pone.0333774)
Supplement: S1 File — (CSV) [file pone.0333774.s003.csv]

sex	age_cat	competitive_level	n_training_sessions	start_training_time	finish_training_time	chronotype	bed_time	latency	wake_time	sleep_duration	PSQI_pont	PSQI_categ	sleep_need	Ep_pont	Ep_categ
male	>=18	national	5	16:00:00	17:30:00	evening	23:00:00	0	09:00:00	8	5	good	9	2	Normal
male	>=18	national	5	16:00:00	17:30:00	intermediate	23:20:00	0	07:45:00	8,5	3	good	8	3	Normal
male	>=18	national	6	15:30:00	17:30:00	intermediate	23:30:00	0	07:00:00	8	3	good	9	8	Normal
male	>=18	national	5	16:00:00	18:00:00	evening	01:00:00	2	08:30:00	8	7	poor	8	13	excessive sleepiness
male	14-17	national	5	16:00:00	17:45:00	morning	23:30:00	0	09:30:00	10	1	good	8	12	excessive sleepiness
male	>=18	national	5	16:00:00	17:45:00	morning	22:00:00	0	07:00:00	9	0	good	9	0	Normal
male	>=18	national	5	16:00:00	17:45:00	morning	23:00:00	2	09:30:00	8	7	poor	9	15	excessive sleepiness
male	>=18	national	5	15:30:00	17:45:00	intermediate	00:15:00	0	08:45:00	8,5	4	good	7	4	Normal
male	>=18	national	5	15:30:00	17:30:00	morning	21:30:00	0	09:00:00	8	4	good	7	3	Normal
male	>=18	national	5	16:00:00	18:00:00	evening	00:30:00	0	10:30:00	8,5	4	good	8	6	Normal
male	>=18	national	5	16:00:00	17:50:00	intermediate	23:00:00	0	07:15:00	8	4	good	8	3	Normal
male	>=18	national	5	16:00:00	18:00:00	morning	22:30:00	1	08:00:00	8	6	poor	8	6	Normal
male	>=18	national	5	16:00:00	17:45:00	evening	00:00:00	1	08:00:00	6	9	poor	10	10	Normal
male	>=18	national	5	15:30:00	17:30:00	intermediate	00:00:00	1	09:25:00	9	6	poor	10	15	excessive sleepiness
male	>=18	regional	4	20:00:00	21:20:00	intermediate	23:30:00	0	07:20:00	9	4	good	10	8	Normal
male	>=18	national	4	20:00:00	21:45:00	intermediate	23:15:00	2	06:15:00	6	7	poor	8	14	excessive sleepiness
male	14-17	regional	4	20:00:00	21:30:00	intermediate	23:30:00	0	07:00:00	7	3	good		10	Normal
male	14-17	regional	4	20:00:00	21:30:00	intermediate	23:00:00	0	07:00:00	8	5	good	8	6	Normal
male	>=18	national	4	20:00:00	21:45:00	evening	23:00:00	2	06:30:00	7	4	good	6	6	Normal
male	14-17	regional	4	20:00:00	21:15:00	intermediate	23:00:00	0	06:40:00	7	7	poor	7	14	excessive sleepiness
male	>=18	regional	4	20:00:00	21:45:00	intermediate	23:30:00	0	10:00:00	9	2	good	9	5	Normal
male	>=18	national	4	20:00:00	21:30:00	evening	01:00:00	0	07:00:00	6	5	good	8	2	Normal
male	>=18	national	4	20:00:00	21:30:00	evening	01:10:00	0	07:00:00	6	2	good	8	1	Normal
male	>=18	national	4	20:00:00	21:15:00	evening	00:00:00	1	07:00:00	6	8	poor	9	13	excessive sleepiness
male	>=18	national	4	20:00:00	21:45:00	evening	01:30:00	0	10:30:00	7	6	poor	8	9	Normal
male	14-17	regional	4	20:00:00	21:15:00	intermediate	23:00:00	0	07:20:00	8,5	1	good	8	4	Normal
male	>=18	national	4	20:00:00	22:30:00	intermediate	23:00:00	0	06:30:00	8	4	good	10	12	excessive sleepiness
male	14-17	regional	4	20:00:00	21:30:00	morning	23:00:00	0	07:00:00	8	2	good	8	3	Normal
male	14-17	regional	4	20:00:00	21:25:00	intermediate	22:30:00	1	07:20:00	8	4	good	7	0	Normal
male	14-17	regional	4	20:00:00	21:15:00	evening	23:30:00	0	07:30:00	8	4	good	9	5	Normal
male	>=18	national	4	20:00:00	21:45:00	intermediate	00:00:00	2	10:00:00	8	6	poor	6	9	Normal
male	>=18	national	4	20:00:00	21:15:00	evening	02:00:00	0	12:00:00	8	3	good	7	11	excessive sleepiness
male	14-17	regional	4	20:00:00	21:15:00	evening	22:30:00	0	07:00:00	8	2	good	9	3	Normal
male	>=18	national	4	20:00:00	21:30:00	intermediate	22:30:00	0	09:00:00	9	2	good	8	3	Normal
male	>=18	national	4	20:00:00	21:30:00	evening	00:00:00	0	10:30:00	7	6	poor	8	14	excessive sleepiness
male	>=18	national	4	20:00:00	21:30:00	evening	02:30:00	0	12:00:00	8	5	good	7	12	excessive sleepiness
male	>=18	national	4	20:00:00	21:20:00	evening	00:00:00	0	11:00:00	8	7	poor	9	9	Normal
male	>=18	regional	4	20:00:00	21:30:00	intermediate	23:30:00	1	08:00:00	8	4	good	10	3	Normal
male	>=18	regional	4	20:00:00	21:15:00	intermediate	00:00:00	3	07:10:00	7	6	poor	7	10	Normal
male	>=18	national	4	20:00:00	21:45:00	evening	23:30:00	0	07:45:00	8	4	good	8	10	Normal
male	>=18	national	6	10:00:00	12:00:00	intermediate	23:30:00	0	08:10:00	8	4	good	8	5	Normal
male	>=18	national	5	10:00:00	12:00:00	intermediate	23:10:00	0	08:00:00	7,5	6	poor	8	8	Normal
male	>=18	national	5	10:00:00	12:00:00	morning	23:15:00	1	07:30:00	8	2	good	8	4	Normal
male	>=18	national	6	10:00:00	12:00:00	morning	23:00:00	0	08:00:00	8,5	1	good	8	5	Normal
male	>=18	national	6	10:00:00	11:30:00	intermediate	23:00:00	0	07:40:00	8	2	good	9	3	Normal
male	>=18	national	6	10:00:00	11:30:00	intermediate	00:40:00	1	08:00:00	7	5	good	8	7	Normal
male	>=18	national	6	10:00:00	12:00:00	morning	22:30:00	0	07:30:00	9	3	good	9	3	Normal
male	>=18	national	5	10:00:00	12:10:00	morning	23:00:00	1	07:45:00	8,5	4	good	8	2	Normal
male	>=18	national	6	10:00:00	12:00:00	morning	23:00:00	0	08:00:00	8	1	good	8	6	Normal
male	>=18	national	6	10:00:00	12:30:00	morning	23:30:00	1	06:30:00	8,2	5	good	9	6	Normal
male	>=18	national	6	10:00:00	11:00:00	intermediate	23:20:00	1	08:11:00	7	6	poor	7	3	Normal
male	>=18	national	5	10:00:00	12:00:00	evening	22:00:00	2	07:00:00	7,5	9	poor	8	10	Normal
male	>=18	national	5	10:00:00	11:30:00	morning	23:30:00	1	08:20:00	11,3	3	good	8	3	Normal
male	>=18	national	5	10:00:00	11:45:00	evening	01:00:00	0	08:20:00	7	4	good	7	9	Normal
male	>=18	national	6	10:00:00	11:30:00	intermediate	23:30:00	1	07:00:00	7	7	poor	8	13	excessive sleepiness
male	>=18	national	6	10:00:00	12:00:00	morning	22:45:00	0	07:15:00	8	2	good	8	3	Normal
male	14-17	regional	4	20:00:00	21:30:00	intermediate	22:30:00	0	06:58:00	10	1	good	9	2	Normal
male	>=18	national	5	10:00:00	12:00:00	morning	00:00:00	1	07:40:00	7	5	good	8	12	excessive sleepiness
male	>=18	national	6	10:00:00	12:00:00	intermediate	23:00:00	1	07:30:00	7	8	poor	9	10	Normal
male	>=18	national	6	10:00:00	12:00:00	intermediate	23:30:00	0	07:50:00	7,5	3	good	8	4	Normal
male	14-17	regional	3	21:25:00	22:40:00	morning	23:30:00	1	07:30:00	8	4	good	7	6	Normal
male	14-17	regional	4	20:30:00	22:00:00	intermediate	23:00:00	1	22:00:00	9,5	4	good	10	7	Normal
male	14-17	regional	3	20:15:00	21:30:00	evening	23:30:00	3	07:25:00	7	8	poor	9	9	Normal
male	14-17	regional	3	21:30:00	22:45:00	evening	00:00:00	0	07:00:00	6,5	5	good	7	7	Normal
male	>=18	national	6	10:00:00	12:00:00	intermediate	22:30:00	0	07:30:00	9	2	good	8	11	excessive sleepiness
male	14-17	regional	3	21:15:00	22:30:00	intermediate	00:00:00	0	07:00:00	7	5	good	8	3	Normal
male	14-17	regional	3	20:30:00	21:45:00	intermediate	00:00:00	0	06:50:00	6,9	7	poor	8	15	excessive sleepiness
male	14-17	regional	3	20:00:00	21:45:00	morning	21:30:00	0	07:50:00	9	3	good	8	1	Normal
male	>=18	national	5	16:30:00	18:30:00	evening	00:30:00	0	10:30:00	9,5	4	good	8	8	Normal
male	>=18	national	5	16:30:00	18:30:00	intermediate	22:20:00	0	06:10:00	9,2	3	good	10	7	Normal
female	>=18	national	5	15:30:00	17:00:00	intermediate	23:00:00	1	08:30:00	8,5	6	poor	9	4	Normal
female	>=18	national	5	15:15:00	17:15:00	evening	01:30:00	2	11:00:00	7	11	poor	8	9	Normal
female	>=18	national	5	15:30:00	17:00:00	intermediate	00:00:00	1	08:30:00	8	4	good	9	3	Normal
female	>=18	national	5	15:30:00	17:00:00	intermediate	00:00:00	0	09:00:00	7	4	good	7	4	Normal
female	>=18	national	6	15:30:00	17:30:00	morning	23:00:00	1	09:30:00	9	5	good	10	10	Normal
female	>=18	national	6	15:30:00	17:15:00	intermediate	22:30:00	0	09:00:00	10	6	poor	9	10	Normal
female	>=18	national	6	15:30:00	17:15:00	intermediate	23:30:00	3	09:00:00	6	12	poor	6	7	Normal
female	>=18	national	6	15:30:00	17:15:00	intermediate	23:30:00	3	09:00:00	7	11	poor	9	16	excessive sleepiness
female	>=18	national	5	15:00:00	17:30:00	intermediate	23:00:00	2	10:00:00	8	8	poor	9	4	Normal
male	14-17	regional	4	07:30:00	09:00:00	morning	22:00:00	1	07:15:00	8	5	good	9	10	Normal
male	14-17	national	4	18:45:00	21:00:00	intermediate	23:30:00	0	09:00:00	8	4	good	8	5	Normal
male	14-17	regional	4	18:45:00	21:15:00	intermediate	00:00:00	0	07:30:00	7	3	good	9	14	excessive sleepiness
male	>=18	national	5	16:00:00	20:00:00	intermediate	23:45:00	1	07:30:00	7	5	good	8	7	Normal
male	14-17	national	4	18:45:00	21:00:00	intermediate	23:15:00	1	07:45:00	8	4	good	9	5	Normal
male	14-17	national	4	18:45:00	21:15:00	intermediate	23:00:00	0	07:40:00	9	4	good	9	8	Normal
male	14-17	regional	4	18:45:00	21:15:00	intermediate	23:30:00	0	07:10:00	7,5	1	good	9	4	Normal
male	14-17	national	4	18:45:00	21:00:00	intermediate	23:00:00	0	07:15:00	8	3	good	8	9	Normal
male	14-17	regional	4	18:45:00	21:00:00	evening	23:30:00	0	07:00:00	7	4	good	9	7	Normal
male	14-17	national	4	19:30:00	20:50:00	intermediate	00:00:00	0	07:45:00	8	3	good	8	5	Normal
male	14-17	national	4	18:45:00	21:00:00	intermediate	23:00:00	0	07:15:00	8	3	good	9	3	Normal
male	14-17	regional	4	18:45:00	21:00:00	intermediate	23:30:00	0	07:55:00	9	2	good	7	7	Normal
male	14-17	national	4	18:45:00	21:00:00	intermediate	23:00:00	0	07:00:00	7,5	6	poor	9	12	excessive sleepiness
male	14-17	regional	4	18:45:00	21:15:00	morning	23:30:00	1	07:40:00	8	5	good	9	14	excessive sleepiness
male	14-17	regional	4	18:45:00	21:00:00	morning	23:00:00	0	09:00:00	9,5	4	good	9	11	excessive sleepiness
male	14-17	regional	4	18:45:00	21:00:00	evening	23:30:00	0	07:45:00	8,5	3	good	11	11	excessive sleepiness
male	14-17	regional	4	19:00:00	21:00:00	morning	22:30:00	0	07:15:00	8	2	good	8	9	Normal
male	14-17	regional	4	18:45:00	21:00:00	intermediate	23:30:00	0	07:30:00	8,5	6	poor	9	8	Normal
male	14-17	national	4	18:45:00	21:00:00	morning	23:00:00	0	07:50:00	8,3	4	good	8	0	Normal
male	14-17	national	4	19:00:00	21:00:00	evening	23:45:00	0	07:40:00	7,8	4	good	9	7	Normal
male	14-17	regional	4	18:45:00	21:00:00	intermediate	23:00:00	1	07:45:00	8	3	good	9	6	Normal
male	14-17	national	4	18:45:00	21:00:00	morning	23:30:00	0	06:45:00	7	5	good	8	8	Normal
male	14-17	regional	4	18:45:00	21:00:00	intermediate	23:00:00	0	07:00:00	8	3	good	9	9	Normal
male	14-17	national	4	19:30:00	21:00:00	evening	23:00:00	0	07:20:00	8	3	good	9	5	Normal
male	14-17	national	4	18:45:00	21:00:00	intermediate	22:30:00	1	07:25:00	8	3	good	8	4	Normal
male	14-17	national	5	16:30:00	19:00:00	intermediate	00:00:00	0	09:00:00	8,5	4	good	9	6	Normal
male	>=18	national	5	17:45:00	19:00:00	intermediate	21:00:00	1	06:45:00	8	4	good	5	9	Normal
male	14-17	regional	4	19:30:00	21:00:00	intermediate	23:30:00	0	07:30:00	8	3	good	8	11	excessive sleepiness
male	>=18	national	5	16:30:00	19:30:00	intermediate	23:00:00	0	10:00:00	9	5	good	8	9	Normal
male	14-17	national	5	16:30:00	19:00:00	morning	23:30:00	0	08:00:00	7,5	3	good	8	9	Normal
male	14-17	national	4	17:15:00	19:00:00	intermediate	23:00:00	0	07:00:00	8	2	good	8	10	Normal
male	14-17	regional	4	18:45:00	21:00:00	intermediate	23:00:00	1	07:45:00	8	4	good	8	2	Normal
male	>=18	national	5	17:30:00	19:00:00	intermediate	23:00:00	0	07:30:00	8,5	6	poor	10	4	Normal
male	14-17	national	4	06:45:00	09:10:00	intermediate	23:15:00	0	07:40:00	8	1	good	8	3	Normal
male	>=18	regional	3	20:00:00	21:40:00	intermediate	00:00:00	1	07:30:00	7	9	poor	9	11	excessive sleepiness
male	>=18	regional	2	18:30:00	20:00:00	morning	23:30:00	2	06:45:00	6	9	poor	8	3	Normal
male	14-17	regional	2	20:00:00	21:15:00	intermediate	23:00:00	0	06:45:00	7	5	good	8	2	Normal
male	>=18	regional	3	20:30:00	22:15:00	intermediate	23:00:00	0	07:15:00	7	6	poor	10	11	excessive sleepiness
male	14-17	regional	3	20:00:00	21:30:00	morning	23:30:00	0	06:00:00	6,5	5	good	7	8	Normal
male	>=18	regional	2	20:30:00	23:00:00	evening	00:00:00	1	08:00:00	7	7	poor	8	6	Normal
male	14-17	regional	3	18:30:00	19:30:00	intermediate	22:15:00	0	06:45:00	8,5	2	good	10	7	Normal
male	>=18	regional	3	20:00:00	21:40:00	intermediate	00:00:00	1	08:10:00	8	5	good	9	16	excessive sleepiness
male	>=18	national	4	19:30:00	20:45:00	intermediate	23:50:00	1	08:00:00	7	5	good	10	6	Normal
male	>=18	national	4	17:00:00	18:30:00	evening	00:00:00	1	08:30:00	7,5	7	poor	8	5	Normal
male	14-17	regional	3	18:00:00	20:00:00	evening	22:30:00	0	07:15:00	8	3	good	9	6	Normal
male	>=18	regional	2	20:00:00	22:00:00	intermediate	01:00:00	0	08:30:00	7	4	good	9	8	Normal
female	14-17	national	4	19:30:00	21:00:00	intermediate	23:00:00	0	07:00:00	8	3	good	8	3	Normal
female	>=18	national	3	20:30:00	22:15:00	intermediate	23:30:00	0	07:30:00	6	6	poor	7	11	excessive sleepiness
male	14-17	national	4	20:30:00	22:00:00	morning	23:15:00	0	07:00:00	8	2	good	8	8	Normal
female	>=18	national	3	20:30:00	22:00:00	evening	00:00:00	0	06:00:00	6	5	good	5	13	excessive sleepiness
male	>=18	regional	4	16:00:00	17:45:00	morning	23:00:00	0	08:30:00	8	3	good	8	1	Normal
male	>=18	regional	4	16:00:00	17:45:00	intermediate	01:00:00	2	07:40:00	6,5	7	poor	8	11	excessive sleepiness
male	>=18	regional	3	20:30:00	22:00:00	intermediate	23:00:00	1	05:00:00	6	8	poor	8	5	Normal
male	>=18	regional	3	19:30:00	21:00:00	intermediate	23:00:00	0	07:30:00	8	4	good	8	6	Normal
male	>=18	regional	3	19:45:00	21:00:00	intermediate	00:00:00	1	07:45:00	7	5	good	7	4	Normal
male	14-17	regional	3	20:00:00	22:00:00	intermediate	23:00:00	0	06:50:00	8	4	good		7	Normal
female	>=18	regional	2	19:00:00	20:15:00	evening	00:00:00	2	10:00:00	7	9	poor	9	6	Normal
male	>=18	regional	2	18:30:00	20:00:00	evening	03:00:00	2	13:00:00	9	4	good	9	5	Normal
female	>=18	national	3	20:00:00	21:30:00	intermediate	00:30:00	1	08:00:00	7	8	poor	8	2	Normal
male	>=18	regional	3	19:45:00	21:15:00	intermediate	00:00:00	0	09:30:00	9	3	good	9	2	Normal
male	14-17	regional	4	20:15:00	21:30:00	evening	00:30:00	1	07:00:00	6	6	poor	7	3	Normal
female	>=18	national	3	20:30:00	22:00:00	intermediate	23:00:00	0	09:30:00	8	6	poor	9	5	Normal
male	>=18	national	3	20:00:00	21:45:00	intermediate	00:20:00	0	09:00:00	8	4	good	8	11	excessive sleepiness
male	14-17	regional	4	20:00:00	22:00:00	intermediate	00:00:00	0	09:30:00	9,5	5	good	9	5	Normal
male	14-17	national	4	20:30:00	22:00:00	morning	23:30:00	0	07:20:00	7	5	good	9	4	Normal
male	14-17	national	5	17:30:00	19:30:00	intermediate	21:30:00	1	07:30:00	9	2	good	9	4	Normal
male	>=18	regional	3	21:00:00	23:00:00	intermediate	23:00:00	1	11:00:00	10	6	poor	9	2	Normal
male	14-17	regional	3	19:00:00	20:30:00	intermediate	22:30:00	0	07:30:00	8	2	good	8	2	Normal
male	14-17	national	3	19:30:00	21:00:00	intermediate	22:30:00	0	07:30:00	8	5	good	9	6	Normal
male	14-17	regional	3	20:00:00	21:30:00	intermediate	23:30:00	1	07:30:00	8	2	good	8	6	Normal
male	>=18	regional	3	19:30:00	21:15:00	intermediate	22:30:00	3	08:00:00	6,5	8	poor	8	3	Normal
female	>=18	national	5	15:00:00	17:00:00	morning	23:45:00	0	09:00:00	9	3	good	8	1	Normal
male	14-17	regional	3	19:30:00	21:00:00	intermediate	23:00:00	0	07:45:00	7,5	0	good	7	0	Normal
male	>=18	regional	3	19:45:00	21:15:00	intermediate	00:30:00	0	07:30:00	6	7	poor	8	8	Normal
female	>=18	national	3	21:00:00	22:30:00	morning	23:45:00	0	06:30:00	6,5	5	good	8	12	excessive sleepiness
male	>=18	regional	3	20:00:00	22:00:00	evening	00:00:00	1	07:00:00	7	5	good	8	8	Normal
male	>=18	regional	3	20:45:00	22:00:00	intermediate	23:30:00	0	07:15:00	7	6	poor	8	8	Normal
male	14-17	regional	3	19:45:00	21:00:00	evening	23:45:00	0	08:00:00	8	4	good	8	7	Normal
male	>=18	regional	3	20:00:00	21:30:00	morning	00:00:00	0	08:30:00	7	5	good	7	6	Normal
male	>=18	national	4	19:30:00	21:00:00	intermediate	00:37:00	1	06:45:00	5	12	poor	9	5	Normal
male	>=18	regional	3	20:00:00	22:00:00	evening	01:00:00	2	07:00:00	8	7	poor	9	7	Normal
female	>=18	national	4	21:30:00	23:00:00	evening	01:00:00	2	09:00:00	7	11	poor	9	4	Normal
male	>=18	regional	3	19:30:00	21:00:00	intermediate	00:00:00	0	07:40:00	7	3	good	7	2	Normal
male	14-17	regional	3	21:00:00	22:30:00	intermediate	23:00:00	0	07:15:00	8	5	good	10	9	Normal
male	>=18	regional	3	20:30:00	22:30:00	intermediate	23:00:00	1	11:00:00	10	4	good	10	6	Normal
male	>=18	regional	3	20:00:00	21:30:00	intermediate	00:30:00	0	08:00:00	7	4	good	6	9	Normal
male	>=18	regional	3	20:30:00	22:00:00	intermediate	23:50:00	2	10:30:00	7	12	poor	9	9	Normal
male	14-17	regional	3	20:00:00	21:30:00	intermediate	22:00:00	1	07:00:00	8	3	good	8	0	Normal
male	14-17	national	4	19:00:00	20:30:00	intermediate	23:30:00	0	08:00:00	8	3	good	9	0	Normal
male	>=18	national	6	16:30:00	18:00:00	intermediate	00:30:00	1	09:00:00	8	3	good	7	3	Normal
male	>=18	regional	2	20:00:00	21:30:00	intermediate	00:00:00	2	07:20:00	7	3	good	8	9	Normal
male	>=18	regional	3	21:00:00	22:30:00	intermediate	00:30:00	0	08:00:00	7	1	good	8	11	excessive sleepiness
male	>=18	regional	3	21:00:00	22:45:00	intermediate	00:30:00	0	09:00:00	7	9	poor	8	7	Normal
female	>=18	national	4	21:00:00	22:15:00	intermediate	01:00:00	1	08:45:00	7	6	poor	7	2	Normal
male	>=18	regional	3	20:00:00	21:30:00	intermediate	23:00:00	0	07:20:00	6	10	poor	9	11	excessive sleepiness
male	14-17	regional	3	18:00:00	20:00:00	morning	22:30:00	0	07:30:00	8	2	good	8	4	Normal
male	14-17	regional	5	18:30:00	20:00:00	morning	22:00:00	0	08:00:00	8	5	good	8	5	Normal
male	>=18	regional	3	20:00:00	22:00:00	intermediate	22:30:00	1	06:00:00	7	5	good	10	7	Normal
male	14-17	national	4	20:00:00	21:45:00	morning	00:00:00	0	07:00:00	7	4	good	9	2	Normal
male	14-17	national	4	19:30:00	21:00:00	intermediate	23:00:00	0	07:00:00	7	3	good	7	8	Normal
male	>=18	national	5	09:30:00	11:00:00	intermediate	23:30:00	0	08:45:00	8,5	2	good	9	6	Normal
female	>=18	national	3	20:30:00	22:30:00	evening	00:00:00	1	07:30:00	6	7	poor	7	3	Normal
male	>=18	regional	3	21:30:00	23:00:00	intermediate	00:30:00	1	10:00:00	8	7	poor	7	5	Normal
male	>=18	regional	3	20:00:00	22:00:00	morning	23:30:00	1	07:15:00	8	2	good	8	5	Normal
male	14-17	national	3	20:00:00	21:45:00	intermediate	23:00:00	0	07:25:00	8	3	good	9	11	excessive sleepiness
male	>=18	national	5	09:30:00	11:15:00	intermediate	23:00:00	2	08:20:00	8	9	poor	8	9	Normal
male	>=18	regional	3	20:15:00	21:30:00	morning	23:00:00	0	06:40:00	7	3	good	6	2	Normal
male	14-17	regional	3	19:00:00	20:30:00	evening	22:30:00	0	07:10:00	8	4	good	8	5	Normal
male	Aug/13	national	2	19:00:00	20:00:00	morning	23:00:00	1	07:30:00	8	4	good	7	4	Normal
female	14-17	national	3	21:00:00	22:30:00	evening	00:00:00	0	07:15:00	7,3	6	poor	8	12	excessive sleepiness
male	14-17	regional	3	19:30:00	21:00:00	intermediate	23:00:00	1	06:30:00	7	5	good	7	4	Normal
male	14-17	regional	3	20:00:00	21:45:00	morning	23:00:00	0	06:30:00	7,5	0	good	7	0	Normal
male	>=18	regional	3	19:30:00	21:15:00	intermediate	01:30:00	0	10:30:00	7	5	good	10	6	Normal
male	14-17	regional	3	20:30:00	22:00:00	intermediate	23:00:00	0	08:30:00	9	1	good	10	4	Normal
female	>=18	national	4	20:30:00	22:00:00	intermediate	22:45:00	0	08:00:00	8,5	2	good	9	6	Normal
male	>=18	regional	3	20:00:00	22:00:00	intermediate	23:30:00	1	06:30:00	7	3	good	9	5	Normal
male	Aug/13	regional	3	19:00:00	20:30:00	morning	22:30:00	0	07:00:00	8	2	good	8	1	Normal
male	>=18	national	5	10:00:00	11:15:00	intermediate	00:00:00	1	07:30:00	7	5	good	9	10	Normal
male	14-17	regional	3	19:00:00	21:00:00	intermediate	23:00:00	0	07:50:00	8,5	4	good	8	10	Normal
male	14-17	national	3	19:30:00	21:00:00	evening	23:30:00	1	08:00:00	8	4	good	8	10	Normal
female	>=18	national	3	20:00:00	21:45:00	intermediate	23:00:00	0	07:00:00	8	4	good	8	10	Normal
female	>=18	national	3	20:00:00	21:45:00	evening	00:00:00	0	09:00:00	8	4	good	6	16	excessive sleepiness
male	14-17	regional	2	19:45:00	21:15:00	intermediate	23:00:00	1	07:00:00	7	7	poor	10	7	Normal
male	>=18	regional	3	20:30:00	22:00:00	morning	23:30:00	0	08:00:00	8	2	good	8	2	Normal
male	14-17	regional	3	19:30:00	21:00:00	morning	20:00:00	0	07:00:00	8	3	good	8	4	Normal
male	14-17	regional	3	20:00:00	21:30:00	intermediate	22:00:00	0	07:30:00	9,8	3	good	8	4	Normal
male	14-17	regional	5	21:15:00	22:30:00	evening	00:00:00	0	08:00:00	8	3	good	9	8	Normal
female	>=18	national	5	10:00:00	11:40:00	morning	22:45:00	2	07:30:00	7,8	5	good	8	5	Normal
female	>=18	national	3	20:30:00	22:15:00	evening	02:30:00	1	10:00:00	6	6	poor	9	7	Normal
male	>=18	regional	3	20:00:00	21:00:00	intermediate	00:30:00	0	06:40:00	6	6	poor	8	9	Normal
male	>=18	national	5	10:00:00	12:00:00	morning	22:00:00	1	06:45:00	8	3	good	8	4	Normal
male	14-17	regional	3	19:15:00	20:40:00	intermediate	23:00:00	1	07:00:00	8	3	good	9	6	Normal
male	14-17	regional	3	18:00:00	19:40:00	intermediate	22:30:00	0	07:30:00	8	2	good	8	0	Normal
male	>=18	regional	3	20:30:00	22:15:00	intermediate	23:30:00	0	09:30:00	9	3	good	9	3	Normal
male	>=18	regional	2	18:00:00	20:00:00	intermediate	23:00:00	1	07:00:00	8	4	good	10	3	Normal
male	14-17	regional	3	19:15:00	22:00:00	intermediate	22:30:00	0	06:15:00	7	6	poor	7	0	Normal
male	>=18	regional	3	20:30:00	22:15:00	intermediate	00:00:00	1	07:00:00	7	8	poor	8	11	excessive sleepiness
male	14-17	regional	3	19:00:00	20:30:00	intermediate	00:00:00	0	06:45:00	6,8	7	poor	8	6	Normal
male	14-17	national	4	11:00:00	12:30:00	intermediate	22:30:00	0	06:00:00	7	3	good	8	4	Normal
female	>=18	national	2	20:00:00	21:30:00	intermediate	23:00:00	1	07:00:00	7	8	poor	7	11	excessive sleepiness
female	>=18	national	2	20:00:00	21:00:00	intermediate	23:00:00	0	07:00:00	6	5	good	6	4	Normal
female	>=18	regional	2	20:00:00	21:30:00	intermediate	00:30:00	1	05:00:00	4	12	poor		18	excessive sleepiness
female	14-17	regional	2	20:00:00	21:30:00	evening	00:00:00	1	11:30:00	7	10	poor	8	12	excessive sleepiness
male	Aug/13	regional	2	18:30:00	19:30:00	morning	21:45:00	0	07:25:00	10	2	good	12	0	Normal
male	14-17	regional	3	19:30:00	21:00:00	intermediate	23:30:00	0	07:30:00	7,5	3	good	8	6	Normal
male	>=18	regional	3	19:00:00	20:30:00	intermediate	23:00:00	0	07:35:00	8,5	3	good	9	3	Normal
male	Aug/13	regional	3	19:00:00	20:30:00	intermediate	23:00:00	1	07:00:00	8	3	good	8	5	Normal
male	14-17	regional	3	20:00:00	21:30:00	intermediate	22:00:00	0	08:00:00	8	2	good	7	5	Normal
male	14-17	national	3	19:45:00	21:30:00	evening	23:15:00	1	07:25:00	7	5	good	9	19	excessive sleepiness
male	>=18	regional	4	17:30:00	20:30:00	intermediate	01:00:00	1	07:00:00	6	8	poor	8	13	excessive sleepiness
male	>=18	regional	3	21:00:00	23:00:00	intermediate	01:00:00	1	08:20:00	7	6	poor	8	10	Normal
female	14-17	national	2	20:00:00	21:00:00	intermediate	23:00:00	0	07:30:00	6	8	poor	10	7	Normal
male	14-17	regional	3	19:30:00	21:00:00	intermediate	23:30:00	1	09:30:00	8	4	good	8	9	Normal
male	Aug/13	regional	3	19:30:00	21:00:00	morning	23:00:00	1	07:40:00	10	2	good	9	2	Normal
male	14-17	regional	3	21:30:00	23:00:00	intermediate	23:30:00	0	07:20:00	8	4	good	9	10	Normal
male	>=18	regional	3	20:00:00	22:00:00	intermediate	23:30:00	0	09:00:00	9	3	good	10	6	Normal
male	>=18	regional	3	20:30:00	22:30:00	evening	02:00:00	0	08:30:00	6,5	8	poor	8	11	excessive sleepiness
male	14-17	regional	3	20:00:00	21:30:00	intermediate	23:00:00	1	08:00:00	8,5	4	good	9	6	Normal
male	14-17	regional	3	18:00:00	19:30:00	intermediate	23:00:00	0	08:00:00	8	3	good	8	4	Normal
female	14-17	regional	2	20:00:00	21:40:00	evening	00:00:00	0	07:00:00	7	5	good	10	9	Normal
male	>=18	regional	3	20:30:00	22:00:00	intermediate	23:30:00	1	07:30:00	7	6	poor	8	6	Normal
male	>=18	regional	3	20:15:00	22:00:00	intermediate	01:00:00	0	09:30:00	6	9	poor	9	14	excessive sleepiness
male	>=18	regional	4	19:45:00	21:20:00	evening	01:00:00	1	10:30:00	8	6	poor	8	6	Normal
male	14-17	national	3	20:00:00	22:00:00	evening	23:30:00	2	07:30:00	6	9	poor	7	5	Normal
male	>=18	regional	3	20:00:00	21:40:00	morning	22:00:00	0	06:00:00	8	4	good	7	9	Normal
male	>=18	regional	3	21:00:00	23:00:00	intermediate	23:30:00	1	07:15:00	7	6	poor	9	8	Normal
male	>=18	regional	3	20:00:00	22:00:00	intermediate	00:00:00	1	07:30:00	7,5	4	good	7	4	Normal
male	>=18	regional	3	20:00:00	22:00:00	intermediate	00:00:00	0	07:30:00	7	5	good	7	5	Normal
male	>=18	regional	4	20:00:00	22:00:00	intermediate	00:00:00	0	06:00:00	5,5	5	good	7	16	excessive sleepiness
male	>=18	regional	3	20:15:00	21:45:00	intermediate	23:00:00	1	06:45:00	7	5	good	8	5	Normal
male	>=18	regional	3	20:00:00	21:45:00	evening	00:00:00	0	08:30:00	8	3	good	8	8	Normal
male	>=18	regional	3	20:15:00	21:45:00	evening	00:00:00	0	07:50:00	7,8	6	poor	9	7	Normal
male	14-17	regional	3	19:30:00	21:00:00	morning	23:00:00	0	07:00:00	8	2	good	8	2	Normal
male	>=18	regional	3	20:00:00	21:30:00	evening	00:00:00	0	09:45:00	8	6	poor	8	9	Normal
male	14-17	regional	3	20:25:00	22:00:00	intermediate	23:00:00	1	07:00:00	8	4	good	8	2	Normal
male	14-17	regional	3	08:00:00	09:40:00	intermediate	23:30:00	0	07:20:00	8	3	good	7	10	Normal
male	>=18	regional	3	20:00:00	22:00:00	evening	02:00:00	0	08:00:00	6	4	good	6	10	Normal
male	>=18	regional	2	20:00:00	21:30:00	intermediate	00:30:00	0	10:00:00	8	2	good	8	11	excessive sleepiness
male	14-17	regional	3	19:00:00	20:30:00	intermediate	22:45:00	0	06:55:00	7,5	4	good	8	4	Normal
male	14-17	regional	3	19:30:00	21:00:00	evening	21:30:00	0	07:30:00	8	4	good	8	5	Normal
male	>=18	regional	3	20:00:00	21:45:00	intermediate	23:30:00	0	07:15:00	7	2	good	9	12	excessive sleepiness
female	>=18	national	2	20:30:00	22:00:00	intermediate	22:50:00	0	07:00:00	7,8	4	good	8	7	Normal
male	>=18	regional	3	20:30:00	21:45:00	evening	01:00:00	0	10:00:00	8	4	good	6	3	Normal
male	>=18	regional	3	20:00:00	21:30:00	intermediate	00:00:00	0	08:00:00	8	2	good	8	5	Normal
female	>=18	national	3	20:30:00	22:00:00	intermediate	23:30:00	0	08:30:00	9	4	good	7	4	Normal
male	>=18	regional	1	20:25:00	22:00:00	intermediate	00:30:00	1	09:30:00	6,5	9	poor	7	10	Normal
male	14-17	regional	3	19:30:00	21:30:00	evening	23:00:00	1	07:45:00	7	8	poor	9	5	Normal
male	>=18	regional	3	19:30:00	21:00:00	intermediate	01:00:00	1	09:15:00	7,5	4	good	8	1	Normal
male	>=18	regional	3	20:00:00	21:45:00	intermediate	23:30:00	1	07:00:00	7	4	good	7	1	Normal
male	>=18	regional	3	20:00:00	21:30:00	intermediate	00:00:00	0	08:00:00	8	3	good	7	5	Normal
male	14-17	regional	3	18:00:00	20:30:00	morning	22:30:00	0	07:30:00	8	2	good	8	5	Normal
male	14-17	regional	3	19:00:00	20:30:00	intermediate	23:30:00	1	07:45:00	7,5	5	good	8	2	Normal
male	>=18	national	6	10:00:00	13:00:00	morning	00:00:00	1	08:00:00	7	6	poor	10	7	Normal
male	>=18	regional	5	20:30:00	22:30:00	evening	00:00:00	1	08:00:00	7	6	poor	7	3	Normal
male	14-17	national	5	16:00:00	18:00:00	intermediate	23:00:00	1	07:00:00	8	4	good	8	11	excessive sleepiness
female	14-17	regional	2	20:00:00	21:30:00	intermediate	23:00:00	0	08:00:00	8,5	3	good	8	13	excessive sleepiness
male	>=18	regional	3	19:00:00	20:30:00	evening	03:00:00	1	12:00:00	7	6	poor	8	5	Normal
male	14-17	regional	2	19:00:00	20:30:00	intermediate	23:00:00	0	09:00:00	8	3	good	8	5	Normal
female	14-17	national	3	19:40:00	21:15:00	intermediate	23:45:00	0	08:10:00	8,5	2	good	8	4	Normal
male	>=18	regional	2	20:15:00	22:15:00	intermediate	00:00:00	1	09:00:00	8	6	poor	10	4	Normal
male	14-17	regional	5	21:30:00	23:00:00	intermediate	00:30:00	0	07:30:00	6	5	good	8	10	Normal
male	14-17	regional	3	19:30:00	21:00:00	intermediate	23:00:00	0	07:20:00	8,3	1	good	7	3	Normal
male	14-17	regional	4	19:05:00	20:45:00	intermediate	23:00:00	1	10:00:00	10	3	good	9	5	Normal
male	14-17	regional	3	19:30:00	21:15:00	morning	23:15:00	0	08:00:00	8,5	2	good	8	0	Normal
male	14-17	regional	3	20:00:00	21:45:00	intermediate	23:30:00	0	07:30:00	8,5	4	good	10	10	Normal
male	14-17	regional	3	20:00:00	21:30:00	intermediate	00:00:00	0	07:20:00	7	4	good	8	5	Normal
female	>=18	national	3	21:00:00	23:00:00	intermediate	01:30:00	2	11:00:00	9	7	poor	7	0	Normal
male	>=18	regional	2	20:30:00	22:30:00	evening	01:00:00	3	08:20:00	7,5	8	poor	7	5	Normal
male	14-17	regional	3	19:00:00	20:30:00	intermediate	00:30:00	0	08:00:00	7	4	good	9	4	Normal
female	>=18	national	3	20:00:00	21:45:00	intermediate	10:30:00	0	07:25:00	8	8	poor	8	7	Normal
female	14-17	regional	2	18:30:00	20:00:00	intermediate	22:30:00	2	06:30:00	8	7	poor	8	8	Normal
male	14-17	national	4	19:45:00	21:15:00	intermediate	23:30:00	0	07:40:00	8	3	good	8	4	Normal
male	14-17	regional	3	19:15:00	21:20:00	intermediate	22:50:00	0	07:10:00	7,5	3	good	8	2	Normal
male	14-17	regional	3	18:45:00	20:00:00	intermediate	22:00:00	0	07:00:00	8	3	good	8	3	Normal
male	14-17	national	3	19:00:00	20:30:00	intermediate	00:00:00	1	09:00:00	8	5	good	9	2	Normal
male	14-17	regional	3	19:00:00	20:40:00	morning	22:30:00	0	07:30:00	8	1	good	8	3	Normal
male	14-17	regional	3	20:00:00	21:30:00	intermediate	23:00:00	1	06:30:00	7,5	3	good	9	0	Normal
male	14-17	regional	4	19:45:00	21:15:00	intermediate	23:00:00	0	07:30:00	8,5	3	good	8	1	Normal
male	14-17	regional	3	19:45:00	20:45:00	intermediate	00:00:00	1	07:10:00	7	6	poor	8	4	Normal
male	>=18	regional	3	19:45:00	21:15:00	evening	01:00:00	0	10:00:00	8	6	poor	9	11	excessive sleepiness
male	>=18	regional	3	08:30:00	10:00:00	morning	23:00:00	0	09:00:00	7	6	poor	9	5	Normal
male	14-17	regional	3	20:00:00	21:45:00	intermediate	00:00:00	0	07:30:00	7,3	4	good	8	3	Normal
male	14-17	regional	3	19:45:00	21:45:00	intermediate	23:45:00	0	07:40:00	7	4	good	10	3	Normal
male	>=18	regional	4	21:00:00	22:45:00	intermediate	00:45:00	0	08:00:00	7	6	poor	9	20	excessive sleepiness
male	14-17	regional	3	20:15:00	21:50:00	intermediate	23:40:00	0	07:00:00	7,2	2	good	9	2	Normal
male	14-17	regional	3	20:15:00	21:45:00	evening	23:00:00	1	07:00:00	8	4	good	8	7	Normal
male	>=18	regional	3	19:30:00	21:00:00	evening	01:00:00	1	08:00:00	7	9	poor	10	17	excessive sleepiness
female	14-17	national	2	19:30:00	21:15:00	intermediate	00:00:00	0	07:30:00	7,5	8	poor	9	4	Normal
female	14-17	national	3	19:00:00	21:00:00	intermediate	22:30:00	1	07:00:00	9	3	good	8	7	Normal
female	14-17	national	3	19:00:00	21:00:00	morning	22:30:00	0	07:10:00	8,5	3	good	9	9	Normal
male	14-17	regional	3	20:00:00	21:30:00	evening	00:00:00	1	07:00:00	7	6	poor	8	0	Normal
male	14-17	regional	4	19:45:00	21:15:00	morning	23:01:00	0	05:30:00	6,5	5	good	8	16	excessive sleepiness
male	14-17	national	3	18:30:00	20:30:00	intermediate	23:00:00	0	07:30:00	8	4	good	8	12	excessive sleepiness
male	14-17	regional	3	20:15:00	21:30:00	intermediate	23:00:00	0	07:00:00	8	4	good	8	2	Normal
male	>=18	regional	3	21:15:00	23:00:00	morning	23:00:00	1	09:00:00	7	6	poor	7	3	Normal
male	Aug/13	regional	3	18:00:00	19:15:00	intermediate	22:00:00	0	07:30:00	8	3	good	8	9	Normal
male	14-17	regional	3	18:00:00	19:00:00	morning	22:30:00	0	08:00:00	9	3	good	9	1	Normal
male	Aug/13	regional	3	18:00:00	19:00:00	morning	21:30:00	0	07:00:00	9	4	good	9	8	Normal
male	Aug/13	regional	3	19:00:00	20:30:00	intermediate	23:00:00	0	07:00:00	7	2	good	7	5	Normal
male	14-17	regional	3	20:00:00	21:30:00	intermediate	00:00:00	1	07:00:00	7	5	good	8	6	Normal
male	>=18	national	5	14:00:00	16:00:00	morning	22:00:00	0	06:00:00	5	12	poor	7	3	Normal
male	>=18	national	6	09:00:00	13:00:00	morning	23:30:00	0	08:00:00	8	3	good	9	15	excessive sleepiness
male	>=18	national	5	10:30:00	12:15:00	evening	23:30:00	1	09:30:00	8,5	5	good	9	12	excessive sleepiness
male	>=18	national	5	10:00:00	11:45:00	intermediate	01:00:00	0	09:00:00	8	3	good	9	7	Normal
male	>=18	regional	3	19:30:00	21:30:00	evening	00:30:00	1	07:35:00	6	7	poor	9	10	Normal
male	>=18	regional	6	10:00:00	12:00:00	intermediate	22:00:00	0	06:45:00	8	4	good	8	8	Normal
male	14-17	regional	3	18:00:00	19:20:00	evening	22:30:00	3	07:30:00	7	9	poor	11	10	Normal
male	14-17	regional	3	18:00:00	19:20:00	morning	22:30:00	0	07:15:00	8,8	2	good	8	4	Normal
male	14-17	regional	3	18:00:00	19:15:00	morning	22:30:00	1	07:45:00	9	3	good	9	6	Normal
male	Aug/13	regional	3	18:00:00	19:30:00	evening	23:15:00	0	07:00:00	7	4	good	9	3	Normal
male	14-17	regional	3	18:00:00	19:15:00	intermediate	23:00:00	1	07:00:00	8	9	poor	10	13	excessive sleepiness
male	Aug/13	regional	3	17:00:00	18:00:00	morning	22:00:00	0	07:00:00	9	1	good	9	3	Normal
male	Aug/13	regional	3	17:00:00	19:00:00	intermediate	22:00:00	1	07:00:00	8	3	good	8	1	Normal
male	Aug/13	regional	3	17:00:00	18:00:00	evening	23:00:00	1	07:40:00	7	5	good	8	3	Normal
male	Aug/13	regional	3	17:00:00	18:00:00	morning	21:30:00	2	07:00:00	9	3	good	8	2	Normal
male	Aug/13	regional	3	17:00:00	18:00:00	morning	21:00:00	0	07:00:00	9	3	good	9	5	Normal
male	Aug/13	regional	3	16:45:00	17:45:00	morning	21:30:00	0	07:10:00	10	1	good	10	3	Normal
male	>=18	national	6	10:30:00	12:15:00	intermediate	00:00:00	1	08:25:00	7	7	poor	8	5	Normal
male	Aug/13	regional	3	17:00:00	18:00:00	intermediate	21:30:00	1	07:00:00	9	4	good	10	6	Normal
male	Aug/13	regional	3	17:00:00	18:00:00	intermediate	22:15:00	1	07:25:00	9,2	5	good	9	8	Normal
male	>=18	regional	3	20:00:00	21:30:00	evening	00:30:00	0	07:30:00	6	3	good		10	Normal
male	14-17	regional	3	20:30:00	22:15:00	morning	23:30:00	0	08:00:00	7,5	0	good	7	1	Normal
male	>=18	regional	3	19:30:00	20:45:00	intermediate	23:00:00	1	07:40:00	8,3	6	poor	9	7	Normal
male	14-17	regional	3	19:30:00	21:30:00	intermediate	22:30:00	0	06:50:00	7,5	3	good	7	1	Normal
male	>=18	regional	3	19:30:00	21:30:00	intermediate	00:00:00	0	07:30:00	7	7	poor	8	13	excessive sleepiness
male	14-17	regional	3	20:00:00	21:30:00	intermediate	23:30:00	0	09:00:00	9	4	good	10	2	Normal
male	14-17	regional	4	18:45:00	20:00:00	intermediate	00:00:00	0	07:30:00	7,5	3	good	9	8	Normal
male	14-17	regional	4	18:45:00	20:00:00	evening	23:00:00	0	07:45:00	8	3	good	9	4	Normal
male	14-17	regional	4	18:45:00	20:00:00	intermediate	22:30:00	0	07:25:00	8	4	good	8	2	Normal
male	14-17	regional	4	07:00:00	08:10:00	intermediate	23:10:00	0	07:30:00	6,5	7	poor	7	3	Normal
male	14-17	regional	4	18:45:00	20:00:00	intermediate	22:30:00	1	08:00:00	8	6	poor		4	Normal
male	14-17	regional	4	18:45:00	20:00:00	intermediate	22:45:00	0	07:15:00	8,5	4	good	9	10	Normal
male	14-17	regional	4	19:00:00	20:00:00	evening	23:00:00	1	07:45:00	8	4	good	8	7	Normal
male	14-17	regional	4	18:45:00	20:05:00	intermediate	22:00:00	2	09:00:00	11	8	poor	11	10	Normal
male	14-17	regional	4	18:45:00	20:00:00	intermediate	23:00:00	0	07:40:00	8	3	good	8	11	excessive sleepiness
male	14-17	regional	4	16:45:00	20:00:00	intermediate	22:00:00	0	07:10:00	9	2	good	8	6	Normal
male	14-17	regional	4	18:45:00	20:00:00	intermediate	23:45:00	0	07:30:00	7,8	2	good	8	1	Normal
male	14-17	regional	4	18:45:00	20:00:00	intermediate	22:30:00	1	08:00:00	8	7	poor	10	11	excessive sleepiness
male	Aug/13	regional	4	18:45:00	20:00:00	intermediate	22:40:00	1	08:20:00	8,5	3	good	7	3	Normal
male	14-17	regional	4	06:45:00	08:00:00	morning	10:30:00	0	07:30:00	9	7	poor	8	10	Normal
male	14-17	regional	4	18:45:00	20:00:00	evening	23:30:00	0	08:15:00	9	5	good	8	5	Normal
male	Aug/13	regional	4	18:45:00	20:00:00	intermediate	22:30:00	1	07:20:00	9	4	good	10	3	Normal
male	14-17	regional	3	18:45:00	20:00:00	intermediate	22:30:00	1	07:30:00	8	4	good	8	3	Normal
male	Aug/13	national	3	06:45:00	08:00:00	morning	22:50:00	0	09:30:00	10	1	good	8	2	Normal
male	Aug/13	regional	3	06:45:00	08:00:00	evening	23:20:00	0	07:30:00	8,2	4	good		12	excessive sleepiness
male	Aug/13	regional	3	18:45:00	20:00:00	intermediate	23:00:00	2	08:00:00	9	7	poor	10	7	Normal
male	Aug/13	regional	3	18:30:00	20:00:00	intermediate	23:00:00	1	08:30:00	8,7	4	good	7	3	Normal
male	Aug/13	regional	3	19:00:00	20:00:00	intermediate	23:00:00	1	07:30:00	8,5	5	good	10	8	Normal
male	14-17	regional	3	18:45:00	20:00:00	morning	00:00:00	1	07:00:00	8	5	good	9	6	Normal
male	Aug/13	regional	3	18:45:00	20:00:00	morning	21:45:00	0	08:30:00	10	1	good	9	2	Normal
male	Aug/13	regional	3	18:45:00	20:00:00	intermediate	22:30:00	0	07:25:00	10	2	good	8	2	Normal
male	Aug/13	regional	3	18:45:00	20:00:00	intermediate	22:00:00	0	07:30:00	8,4	1	good	8	0	Normal
male	Aug/13	regional	3	18:45:00	20:00:00	intermediate	22:00:00	0	07:37:00	8	5	good	8	2	Normal
male	Aug/13	regional	3	18:45:00	20:00:00	intermediate	22:30:00	0	06:50:00	8	1	good	8	0	Normal
male	Aug/13	regional	3	18:45:00	20:00:00	intermediate	21:45:00	1	07:20:00	9	1	good	8	0	Normal
male	14-17	regional	3	18:45:00	20:00:00	intermediate	22:30:00	2	07:00:00	6	10	poor	5	5	Normal
male	14-17	regional	4	18:45:00	20:00:00	intermediate	22:30:00	1	07:15:00	8,5	5	good	8	1	Normal
male	Aug/13	regional	3	18:45:00	20:00:00	evening	22:30:00	0	07:30:00	9	4	good	11	0	Normal
male	Aug/13	regional	3	18:45:00	20:00:00	intermediate	23:00:00	0	07:00:00	8	3	good	10	7	Normal
male	Aug/13	regional	3	18:45:00	20:00:00	intermediate	00:00:00	0	10:00:00	10	3	good	7	3	Normal
male	Aug/13	regional	3	18:45:00	20:00:00	intermediate	00:00:00	0	08:30:00	9	3	good	9	3	Normal
male	Aug/13	regional	3	18:30:00	20:00:00	intermediate	21:45:00	1	07:00:00	8,5	3	good	8	0	Normal
male	Aug/13	regional	3	18:45:00	20:00:00	intermediate	23:00:00	0	08:00:00	9	4	good	9	4	Normal
male	14-17	regional	4	18:45:00	20:00:00	intermediate	23:00:00	0	07:00:00	8	0	good	7	8	Normal
male	Aug/13	regional	3	18:30:00	20:00:00		22:30:00	1	08:30:00	10	3	good		2	Normal
male	Aug/13	regional	3	18:30:00	20:00:00		21:03:00	0	07:00:00	10	1	good		1	Normal
male	Aug/13	regional	4	18:30:00	20:00:00		22:00:00	0	07:15:00	10	3	good		1	Normal
female	Aug/13	regional	4	18:30:00	20:00:00		21:00:00	1	08:30:00	9	3	good		0	Normal
male	Aug/13	regional	3	18:30:00	20:00:00		20:00:00	0	07:00:00	12	2	good		1	Normal
male	Aug/13	regional	3	20:15:00	21:30:00		23:00:00	0	07:20:00	7,5	2	good		2	Normal
male	Aug/13	regional	3	20:15:00	21:30:00		00:00:00	0	10:00:00	10	5	good		8	Normal
male	Aug/13	regional	3	20:15:00	21:30:00		23:00:00	0	08:00:00	9	2	good		7	Normal
male	Aug/13	regional	4	20:15:00	21:30:00		23:00:00	0	09:00:00	8	9	poor		12	excessive sleepiness
male	Aug/13	regional	3	20:15:00	21:30:00		23:30:00	0	07:30:00	7	3	good		5	Normal
male	Aug/13	regional	3	20:15:00	21:30:00		22:30:00	1	07:30:00	7	5	good		0	Normal
male	Aug/13	regional	3	20:15:00	21:30:00		23:00:00	1	08:00:00	9	3	good		2	Normal
male	Aug/13	regional	3	20:15:00	21:30:00		22:30:00	0	07:40:00	8	3	good		4	Normal
male	Aug/13	regional	3	20:15:00	21:30:00		22:30:00	1	07:30:00	7,5	3	good		1	Normal
male	Aug/13	regional	3	20:15:00	21:30:00		20:00:00	0	07:10:00	8	3	good		4	Normal
male	Aug/13	regional	3	20:15:00	21:30:00		22:30:00	1	06:45:00	9	4	good		1	Normal
male	Aug/13	regional	4	20:15:00	21:30:00		00:00:00	1	07:40:00	7,5	7	poor		12	excessive sleepiness
male	Aug/13	regional	3	20:15:00	21:30:00		23:30:00	1	07:30:00	8	5	good		1	Normal
male	Aug/13	regional	3	18:30:00	19:30:00		21:30:00	2	07:00:00	10	3	good		1	Normal
male	Aug/13	regional	3	18:30:00	19:30:00		22:00:00	1	07:15:00	9	5	good		7	Normal
male	Aug/13	regional	3	18:30:00	19:30:00		22:00:00	0	07:30:00	8	2	good		0	Normal
male	Aug/13	regional	3	19:00:00	20:00:00		21:00:00	0	07:00:00	10	1	good		1	Normal
male	Aug/13	regional	3	20:15:00	21:15:00		22:30:00	1	07:55:00	8,8	5	good		3	Normal
male	Aug/13	regional	3	20:15:00	21:15:00		22:00:00	0	07:00:00	5,5	8	poor		3	Normal
male	Aug/13	regional	3	20:15:00	21:15:00		22:50:00	0	07:10:00	9	4	good		7	Normal
male	Aug/13	regional	3	18:30:00	19:30:00		21:30:00	3	09:00:00	9,5	8	poor		5	Normal
male	Aug/13	regional	3	18:30:00	19:30:00		20:00:00	0	08:00:00	10	4	good		4	Normal
male	Aug/13	regional	3	18:30:00	19:30:00		21:30:00	1	07:25:00	8	6	poor		7	Normal
male	Aug/13	regional	3	18:30:00	19:30:00		22:00:00	0	08:00:00	8	3	good		5	Normal
male	Aug/13	regional	3	18:30:00	19:30:00		21:30:00	0	08:20:00	9,5	4	good		7	Normal
male	Aug/13	regional	3	18:30:00	19:30:00		22:00:00	0	07:00:00	7	6	poor		5	Normal
male	Aug/13	regional	3	18:30:00	19:30:00		22:00:00	0	08:00:00	5	6	poor		9	Normal
male	Aug/13	regional	3	20:15:00	21:15:00		23:15:00	0	07:30:00	8,5	4	good		4	Normal
male	Aug/13	regional	3	18:30:00	19:30:00		21:30:00	0	08:00:00	8	6	poor		1	Normal
male	Aug/13	regional	3	18:30:00	19:30:00		21:30:00	1	09:00:00	10	3	good		4	Normal
male	Aug/13	regional	3	18:30:00	19:30:00		21:30:00	1	07:30:00	7,5	4	good		4	Normal
male	Aug/13	regional	3	18:30:00	19:30:00		21:30:00	0	08:05:00	9	3	good		7	Normal
male	Aug/13	regional	3	18:30:00	19:30:00		21:00:00	0	07:50:00	8	5	good		5	Normal
male	Aug/13	regional	3	18:30:00	19:30:00		22:00:00	2	07:00:00	9,5	4	good		7	Normal
male	Aug/13	regional	3	20:15:00	21:30:00		22:30:00	0	07:50:00	9,5	2	good		4	Normal
male	Aug/13	regional	3	18:30:00	19:45:00		21:30:00	0	07:30:00	10	1	good		0	Normal
male	Aug/13	regional	3	18:30:00	19:45:00		21:30:00	0	07:00:00	9,5	0	good		1	Normal
male	Aug/13	regional	3	18:30:00	19:45:00		21:15:00	2	07:15:00	10	1	good		2	Normal
male	Aug/13	regional	3	18:30:00	19:45:00		22:00:00	1	08:00:00	10	3	good		1	Normal
male	Aug/13	regional	3	18:30:00	19:45:00		22:00:00	1	07:30:00	9	3	good		5	Normal
male	Aug/13	regional	3	18:30:00	19:45:00		22:15:00	0	07:30:00	9	0	good		2	Normal
male	Aug/13	regional	3	18:30:00	19:45:00		22:30:00	0	07:00:00	10	2	good		2	Normal
male	Aug/13	regional	3	18:30:00	19:45:00		22:30:00	0	06:30:00	9,5	1	good		4	Normal
male	Aug/13	regional	3	19:00:00	20:15:00		21:30:00	1	07:00:00	9	3	good		5	Normal
male	Aug/13	regional	3	19:00:00	20:15:00		22:30:00	0	08:00:00	9	1	good		0	Normal
male	Aug/13	regional	3	19:00:00	20:15:00		21:00:00	0	08:30:00	11,5	5	good		0	Normal
male	Aug/13	regional	3	19:00:00	20:15:00		22:00:00	1	08:30:00	10	5	good		4	Normal
male	Aug/13	regional	3	19:00:00	20:15:00		22:30:00	0	08:00:00	9,5	1	good		2	Normal
male	Aug/13	regional	3	19:00:00	20:15:00		22:00:00	0	08:00:00	10	3	good		2	Normal
male	Aug/13	regional	3	19:00:00	20:15:00		02:00:00	0	08:30:00	6,5	4	good		4	Normal
male	Aug/13	regional	3	19:00:00	20:15:00		21:30:00	2	07:15:00	8,8	4	good		4	Normal
male	Aug/13	regional	3	19:00:00	20:15:00		21:30:00	0	07:30:00	10	2	good		5	Normal
male	Aug/13	regional	3	19:00:00	20:15:00		22:00:00	1	09:00:00	10,5	3	good		1	Normal
male	Aug/13	regional	3	19:00:00	20:15:00		22:00:00	0	08:00:00	10	1	good		4	Normal
male	Aug/13	regional	3	19:00:00	20:15:00		22:30:00	0	08:00:00	9,5	4	good		1	Normal
male	Aug/13	regional	3	19:00:00	20:15:00		22:00:00	0	06:00:00	8	3	good		12	excessive sleepiness
male	Aug/13	regional	3	19:00:00	20:15:00		22:00:00	0	08:00:00	10	1	good		3	Normal
male	Aug/13	regional	3	18:30:00	19:45:00		20:30:00	0	08:00:00	9	3	good		2	Normal
male	Aug/13	regional	3	18:30:00	19:30:00		21:30:00	2	07:00:00	9	4	good		2	Normal
male	Aug/13	regional	3	18:30:00	19:30:00		22:15:00	1	07:00:00	9	1	good		2	Normal
male	Aug/13	regional	3	18:30:00	19:30:00		21:00:00	1	07:00:00	10	2	good		0	Normal
male	Aug/13	regional	3	18:30:00	19:30:00		22:00:00	0	07:10:00	8,5	2	good		8	Normal
male	Aug/13	regional	3	19:00:00	20:15:00		22:00:00	1	07:15:00	8,9	3	good		0	Normal
male	14-17	regional	3	19:30:00	20:30:00		23:00:00	1	07:30:00	8	3	good		7	Normal
male	Aug/13	regional	3	19:30:00	20:30:00		22:00:00	0	08:30:00	10	6	poor		7	Normal
male	Aug/13	regional	3	19:30:00	20:30:00		22:00:00	0	07:30:00	9,5	4	good		2	Normal
male	Aug/13	regional	3	18:30:00	19:45:00		21:00:00	0	09:00:00	11	2	good		2	Normal
male	Aug/13	regional	3	18:30:00	19:45:00		22:00:00	0	07:30:00	9,5	3	good		1	Normal
male	Aug/13	regional	3	18:30:00	19:45:00		23:00:00	0	07:30:00	8,5	3	good		4	Normal
male	Aug/13	regional	3	18:30:00	19:45:00		22:20:00	0	07:00:00	8,7	2	good		7	Normal
male	Aug/13	regional	3	18:30:00	19:45:00		22:00:00	0	08:00:00	10	3	good		2	Normal
male	Aug/13	regional	3	18:30:00	19:45:00		21:45:00	0	07:30:00	9,5	1	good		1	Normal
male	Aug/13	regional	3	18:30:00	19:45:00		21:00:00	0	07:00:00	10	0	good		4	Normal
male	Aug/13	regional	3	18:30:00	19:45:00		22:00:00	0	07:00:00	9	2	good		7	Normal
male	Aug/13	regional	3	18:30:00	19:45:00		22:30:00	1	07:30:00	9	4	good		0	Normal
male	Aug/13	regional	3	18:30:00	19:45:00		22:30:00	1	07:20:00	7,8	3	good		2	Normal
male	Aug/13	regional	3	18:30:00	19:45:00		21:30:00	0	07:00:00	9,5	1	good		2	Normal
male	Aug/13	regional	3	19:30:00	20:15:00		23:00:00	0	08:00:00	9	3	good		8	Normal
male	Aug/13	regional	3	18:30:00	20:15:00		23:00:00	0	07:00:00	8	3	good		9	Normal
male	Aug/13	regional	3	19:30:00	20:15:00		22:30:00	0	07:00:00	8,5	2	good		7	Normal
male	Aug/13	regional	3	19:30:00	20:15:00		22:30:00	1	07:30:00	9	5	good		0	Normal
male	Aug/13	regional	2	18:30:00	20:15:00		21:00:00	1	06:45:00	9,8	5	good		3	Normal
male	Aug/13	regional	3	19:30:00	20:15:00		22:00:00	0	07:00:00	9	1	good		7	Normal
male	14-17	regional	3	19:30:00	20:15:00		22:15:00	0	09:00:00	9,8	2	good		2	Normal
male	Aug/13	regional	3	18:30:00	19:30:00		00:00:00	0	07:30:00	7,5	1	good		6	Normal
male	Aug/13	regional	3	18:30:00	19:30:00		22:00:00	0	07:00:00	9	1	good		6	Normal
male	Aug/13	regional	3	18:30:00	19:30:00		23:00:00	1	07:15:00	8,3	4	good		4	Normal
male	Aug/13	regional	3	19:30:00	20:45:00		22:00:00	2	07:40:00	9,7	3	good		8	Normal
male	Aug/13	regional	3	19:30:00	20:45:00		00:00:00	2	11:00:00	11	4	good		0	Normal
male	Aug/13	regional	3	19:30:00	20:45:00		23:00:00	0	07:00:00	8	3	good		8	Normal
male	14-17	regional	3	19:30:00	20:45:00		00:00:00	1	08:30:00	8,5	3	good		5	Normal
male	14-17	regional	3	19:30:00	20:45:00		23:00:00	0	07:30:00	8,5	3	good		6	Normal
male	>=18	regional	3	20:15:00	21:45:00	intermediate	23:00:00	1	08:00:00	7	10	poor	8	13	excessive sleepiness
male	>=18	regional	3	20:00:00	22:00:00	evening	23:30:00	1	08:00:00	7	6	poor	7	1	Normal
male	>=18	regional	4	19:30:00	21:00:00	intermediate	23:50:00	0	07:00:00	6	5	good	6	4	Normal
male	>=18	national	5	09:15:00	10:45:00	intermediate	23:30:00	0	07:45:00	8,5	4	good	9	7	Normal
male	14-17	regional	3	18:40:00	20:15:00	evening	00:30:00	1	06:30:00	6	7	poor	9	12	excessive sleepiness
male	>=18	regional	3	19:45:00	21:30:00	intermediate	23:30:00	0	08:00:00	8	3	good	9	12	excessive sleepiness
male	>=18	national	6	10:30:00	12:00:00	morning	22:30:00	0	07:00:00	8,5	4	good	9	9	Normal
male	>=18	regional	4	20:00:00	21:30:00	intermediate	23:00:00	1	07:00:00	8	4	good	9	4	Normal
female	>=18	national	1	21:00:00	23:15:00	evening	23:00:00	0	07:00:00	8	4	good	9	17	excessive sleepiness
male	>=18	regional	3	20:15:00	22:00:00	intermediate	23:00:00	1	08:00:00	8	5	good	9	8	Normal
male	>=18	national	6	10:00:00	11:40:00	intermediate	23:00:00	3	07:30:00	7	9	poor	7	8	Normal
male	>=18	regional	3	20:00:00	21:30:00	evening	23:00:00	1	10:00:00	8	5	good	6	6	Normal
male	14-17	regional	4	19:45:00	21:15:00	intermediate	23:15:00	1	07:15:00	8	3	good	8	7	Normal
male	>=18	regional	3	21:00:00	22:30:00	evening	00:00:00	0	08:00:00	8	2	good	9	3	Normal
male	>=18	regional	4	20:00:00	22:30:00	intermediate	01:30:00	1	10:30:00	9	5	good	8	18	excessive sleepiness
male	14-17	regional	3	20:30:00	22:00:00	evening	23:00:00	1	06:50:00	8	5	good	10	6	Normal
male	>=18	regional	3	20:00:00	21:30:00	intermediate	00:30:00	0	09:45:00	7,5	6	poor	8	1	Normal
male	>=18	national	4	19:45:00	21:30:00	intermediate	00:15:00	0	07:50:00	7,3	4	good	9	5	Normal
male	14-17	regional	3	19:15:00	20:40:00	morning	23:00:00	0	06:40:00	7,5	0	good	9	1	Normal
female	>=18	national	3	21:00:00	23:00:00	intermediate	23:00:00	1	07:10:00	7	6	poor	8	8	Normal
male	>=18	regional	3	20:00:00	21:30:00	intermediate	01:00:00	1	08:40:00	7	6	poor	7	7	Normal
male	14-17	regional	3	21:00:00	23:00:00	evening	00:00:00	1	07:45:00	7	4	good	9	10	Normal
male	>=18	regional	3	20:30:00	22:00:00	evening	00:00:00	0	08:40:00	8	1	good	8	3	Normal
male	>=18	regional	4	20:00:00	22:00:00	evening	01:00:00	2	11:00:00	6	12	poor	9	5	Normal
male	14-17	regional	3	19:00:00	20:30:00	morning	22:30:00	0	07:30:00	9	3	good	9	0	Normal
male	>=18	regional	4	19:30:00	21:00:00	intermediate	23:00:00	1	07:45:00	8	4	good	10	11	excessive sleepiness
male	14-17	regional	3	19:30:00	21:00:00	intermediate	23:00:00	0	07:45:00	8	3	good	9	3	Normal
male	>=18	regional	3	21:15:00	22:45:00	intermediate	23:20:00	0	08:00:00	9	5	good	9	5	Normal
male	14-17	national	2	18:30:00	20:15:00	evening	22:30:00	0	07:30:00	9,5	3	good	8	3	Normal
male	14-17	regional	3	20:30:00	22:10:00	intermediate	00:00:00	1	07:40:00	7	5	good	7	5	Normal
male	14-17	regional	3	20:45:00	22:30:00	evening	00:00:00	2	07:00:00	7	6	poor	8	5	Normal
male	>=18	regional	3	21:00:00	22:15:00	intermediate	22:45:00	0	07:00:00	7,5	3	good	9	13	excessive sleepiness
male	>=18	national	5	09:30:00	11:15:00	morning	22:30:00	0	07:45:00	8	3	good	8	7	Normal
male	>=18	regional	3	20:00:00	22:00:00	intermediate	00:00:00	1	09:00:00	8	4	good	8	9	Normal
male	14-17	national	5	18:00:00	20:00:00	intermediate	23:00:00	0	07:50:00	8	2	good	8	8	Normal
male	>=18	national	5	19:15:00	20:45:00	intermediate	00:00:00	0	07:45:00	7	7	poor	8	12	excessive sleepiness
male	14-17	regional	5	17:45:00	19:15:00	intermediate	23:00:00	0	08:30:00	9	3	good	8	10	Normal
male	14-17	regional	3	17:30:00	19:00:00	intermediate	23:00:00	0	07:30:00	8	5	good	8	10	Normal
male	>=18	regional	3	20:15:00	22:00:00	morning	00:30:00	0	08:30:00	5	12	poor	7	17	excessive sleepiness
male	14-17	regional	3	19:00:00	21:00:00	intermediate	23:00:00	0	06:00:00	8,5	1	good	8	3	Normal
male	>=18	regional	2	20:30:00	22:00:00	intermediate	23:00:00	2	09:00:00	8	7	poor	8	7	Normal
male	14-17	national	4	20:00:00	22:00:00	intermediate	23:00:00	1	07:00:00	7	6	poor	8	5	Normal
male	14-17	regional	2	18:30:00	21:00:00	evening	00:30:00	0	07:30:00	7	5	good	11	6	Normal
male	>=18	regional	3	20:30:00	22:00:00	morning	22:30:00	1	08:00:00	9	5	good	9	9	Normal
male	>=18	regional	4	20:15:00	21:45:00	intermediate	23:00:00	0	06:30:00	6	4	good	6	9	Normal
male	14-17	regional	3	19:30:00	21:00:00	evening	22:45:00	0	07:20:00	8,3	4	good	9	5	Normal
male	>=18	regional	3	19:30:00	21:00:00	morning	23:00:00	1	08:00:00	6	11	poor	8	4	Normal
male	>=18	regional	3	20:15:00	21:30:00	evening	00:30:00	0	09:00:00	8	3	good	9	12	excessive sleepiness
male	>=18	regional	5	20:00:00	22:00:00	morning	23:30:00	2	10:00:00	9	8	poor	7	8	Normal
male	14-17	regional	3	20:00:00	22:00:00	evening	23:00:00	1	07:15:00	8	5	good	9	9	Normal
male	>=18	regional	3	20:30:00	22:00:00	intermediate	01:00:00	1	10:00:00	9	6	poor	10	9	Normal
male	>=18	national	5	10:00:00	11:30:00	intermediate	23:30:00	0	07:15:00	7,3	2	good	6	8	Normal
male	>=18	national	5	18:30:00	20:00:00	morning	22:00:00	1	07:30:00	7	8	poor	8	7	Normal
male	>=18	national	6	19:15:00	21:15:00	intermediate	01:00:00	0	08:00:00	6	6	poor	8	11	excessive sleepiness
male	>=18	regional	4	20:30:00	21:45:00	intermediate	00:30:00	0	07:30:00	7	6	poor	8	7	Normal
male	>=18	regional	4	19:15:00	21:30:00	intermediate	00:30:00	0	10:30:00	8	1	good	9	6	Normal
female	>=18	national	3	20:30:00	22:30:00	intermediate	22:30:00	2	07:00:00	8	5	good	8	10	Normal
male	14-17	regional	3	21:30:00	23:00:00	intermediate	23:55:00	0	07:15:00	7	4	good	10	1	Normal
female	>=18	national	4	20:00:00	21:30:00	evening	00:30:00	1	09:00:00	7,5	6	poor	8	8	Normal
male	>=18	regional	3	21:00:00	22:30:00	evening	03:00:00	0	12:30:00	9	1	good	8	7	Normal
male	14-17	regional	3	19:30:00	21:00:00	intermediate	23:00:00	1	07:15:00	7	7	poor	9	6	Normal
male	>=18	regional	3	20:00:00	21:30:00	intermediate	00:00:00	1	08:10:00	7,5	6	poor	9	9	Normal
male	>=18	regional	4	19:00:00	20:30:00	morning	00:30:00	0	06:30:00	6	3	good	7	0	Normal
female	>=18	national	5	11:30:00	13:30:00	morning	23:30:00	0	08:30:00	8	4	good	7	6	Normal
male	>=18	regional	3	20:00:00	21:30:00	intermediate	00:00:00	1	07:00:00	7	4	good	7	5	Normal
male	>=18	regional	3	20:30:00	22:00:00	intermediate	00:00:00	0	09:00:00	8	4	good	9	10	Normal
male	14-17	regional	3	20:00:00	21:30:00	intermediate	21:30:00	1	10:30:00	8	6	poor	8	0	Normal
male	14-17	regional	3	19:00:00	20:30:00	intermediate	23:00:00	2	07:30:00	7,5	3	good	7	9	Normal
male	14-17	regional	2	19:30:00	21:30:00	evening	02:00:00	1	08:15:00	6,5	5	good	10	7	Normal
male	14-17	national	6	17:30:00	19:15:00	morning	23:00:00	0	07:30:00	8,5	5	good	9	9	Normal
male	14-17	regional	4	20:30:00	22:30:00	intermediate	23:00:00	1	07:30:00	6	9	poor	8	9	Normal
male	>=18	national	4	19:30:00	21:00:00	intermediate	23:30:00	0	07:30:00	7,5	1	good	7	2	Normal
male	14-17	national	4	19:45:00	21:15:00	intermediate	23:00:00	0	07:40:00	8,5	4	good	8	5	Normal
female	>=18	national	4	20:00:00	21:45:00	intermediate	23:30:00	2	06:55:00	6,5	10	poor	8	17	excessive sleepiness
male	>=18	regional	4	20:30:00	22:30:00	intermediate	23:30:00	1	07:00:00	7,5	5	good	7	4	Normal
male	14-17	regional	3	08:00:00	09:15:00	intermediate	22:15:00	0	07:15:00	9	1	good	10	1	Normal
male	14-17	regional	4	19:30:00	21:15:00	morning	22:30:00	0	07:50:00	8,5	2	good	6	5	Normal
male	14-17	regional	3	20:00:00	21:30:00	evening	00:00:00	0	06:20:00	6	3	good	7	8	Normal
male	14-17	regional	3	20:30:00	21:30:00	intermediate	23:00:00	1	06:30:00	7	7	poor	9	8	Normal
female	>=18	national	4	21:30:00	23:00:00	morning	00:30:00	0	06:00:00	5	9	poor	7	15	excessive sleepiness
male	>=18	regional	3	21:15:00	22:45:00	intermediate	00:30:00	1	07:00:00	8	3	good	8	2	Normal
male	14-17	national	3	20:00:00	21:40:00	intermediate	00:10:00	0	08:00:00	7,3	3	good	8	3	Normal
male	>=18	regional	3	20:30:00	22:00:00	evening	03:00:00	0	12:00:00	8	2	good	8	0	Normal
male	>=18	regional	3	20:00:00	21:30:00	intermediate	00:00:00	0	09:00:00	9	3	good	9	3	Normal
male	>=18	national	6	10:30:00	12:00:00	morning	23:00:00	1	07:15:00	7,5	4	good	7	7	Normal
female	>=18	national	3	20:30:00	22:30:00	intermediate	01:00:00	0	11:00:00	8,2	3	good	8	4	Normal
male	14-17	regional	3	19:45:00	21:00:00	intermediate	22:00:00	1	07:15:00	8,5	2	good	8	0	Normal
male	14-17	regional	3	07:00:00	08:30:00	intermediate	23:00:00	0	07:30:00	8	4	good	8	3	Normal
male	14-17	regional	4	20:00:00	21:30:00	evening	00:00:00	0	07:30:00	7,5	1	good	7	6	Normal
male	>=18	regional	4	20:00:00	21:30:00	evening	01:00:00	0	11:00:00	9	3	good	9	9	Normal
male	14-17	regional	3	19:30:00	21:00:00	intermediate	23:00:00	1	07:00:00	8	3	good	8	6	Normal
female	>=18	national	2	20:30:00	21:40:00	intermediate	23:00:00	0	07:15:00	8	2	good	8	4	Normal
male	14-17	regional	3	19:00:00	21:00:00	intermediate	23:00:00	0	06:50:00	8	4	good	8	9	Normal
female	>=18	national	3	19:30:00	21:00:00	intermediate	00:00:00	0	08:00:00	7	5	good	8	6	Normal
male	14-17	national	3	19:30:00	21:00:00	morning	00:00:00	0	07:00:00	7	1	good	8	3	Normal
male	14-17	regional	2	18:45:00	20:15:00	intermediate	23:00:00	1	08:00:00	8,5	2	good	8	1	Normal
male	>=18	regional	3	21:00:00	22:30:00	intermediate	00:30:00	1	11:00:00	9	5	good	8	4	Normal
male	>=18	regional	3	20:30:00	22:10:00	intermediate	00:00:00	1	06:00:00	6	6	poor	7	11	excessive sleepiness
male	>=18	regional	3	21:00:00	22:45:00	intermediate	23:00:00	0	06:30:00	7	3	good	6	2	Normal
male	14-17	regional	3	20:15:00	21:45:00	evening	00:00:00	0	06:15:00	6	7	poor	10	12	excessive sleepiness
male	>=18	regional	4	20:30:00	22:00:00	intermediate	23:30:00	1	06:40:00	7	5	good	8	3	Normal
male	>=18	regional	4	20:30:00	22:00:00	intermediate	23:30:00	1	06:40:00	7	5	good	8	3	Normal
female	>=18	national	5	10:00:00	11:45:00	evening	22:30:00	1	05:30:00	7	10	poor	9	16	excessive sleepiness
male	14-17	regional	3	20:15:00	21:50:00	evening	23:00:00	0	06:00:00	7	4	good	6	7	Normal
female	14-17	regional	3	19:30:00	20:30:00	morning	22:00:00	1	08:00:00	9	7	poor	9	3	Normal
female	14-17	national	4	20:00:00	21:30:00	intermediate	00:00:00	0	07:45:00	7,5	4	good	10	10	Normal
female	>=18	national	3	20:00:00	21:30:00	intermediate	22:30:00	2	08:00:00	7	10	poor	8	5	Normal
male	>=18	national	6	10:00:00	11:45:00	evening	00:00:00	2	07:30:00	6	9	poor		5	Normal
female	14-17	national	4	20:15:00	22:00:00	evening	00:00:00	1	07:10:00	7	8	poor	10	7	Normal
male	14-17	regional	3	19:00:00	21:00:00	intermediate	00:30:00	2	08:30:00	8	5	good	9	11	excessive sleepiness
female	>=18	national	3	20:30:00	22:15:00	evening	00:30:00	0	08:00:00	7	5	good	11	8	Normal
male	>=18	regional	2	19:30:00	21:30:00	evening	03:00:00	0	11:00:00	7	6	poor	10	7	Normal
male	>=18	regional	3	20:00:00	21:30:00	intermediate	22:30:00	0	06:30:00	8	2	good	10	9	Normal
male	>=18	regional	4	20:00:00	22:30:00	intermediate	01:30:00	1	10:00:00	7	8	poor	9	9	Normal
male	14-17	regional	3	19:00:00	20:30:00	intermediate	21:30:00	2	07:00:00	8,8	6	poor	8	4	Normal
female	>=18	national	2	20:45:00	22:15:00	evening	01:00:00	0	06:00:00	5	8	poor	9	13	excessive sleepiness
male	>=18	regional	3	20:30:00	22:00:00	morning	22:30:00	1	08:00:00	10	4	good	8	0	Normal
male	>=18	regional	3	19:30:00	21:00:00	evening	23:30:00	1	08:00:00	7	7	poor	7	5	Normal
male	>=18	regional	4	21:00:00	22:15:00	intermediate	00:00:00	3	11:00:00	9	11	poor	7	6	Normal
male	>=18	regional	5	20:00:00	21:40:00	evening	00:00:00	0	07:00:00	6	6	poor	8	14	excessive sleepiness
male	>=18	regional	5	09:00:00	11:00:00	intermediate	23:00:00	0	08:00:00	9	5	good	8	8	Normal
female	>=18	national	3	20:00:00	22:00:00	morning	23:30:00	1	08:30:00	8,8	4	good	9	10	Normal
male	14-17	regional	3	19:30:00	21:00:00	intermediate	23:30:00	1	06:45:00	7,5	3	good	8	4	Normal
male	>=18	regional	4	19:00:00	20:30:00	intermediate	00:00:00	0	07:30:00	6,5	5	good	7	3	Normal
male	>=18	regional	3	20:00:00	22:00:00	intermediate	00:30:00	0	10:30:00	9	4	good	8	4	Normal
male	14-17	regional	3	20:00:00	21:30:00	intermediate	22:30:00	0	07:30:00	8	2	good	9	8	Normal
male	14-17	regional	4	19:00:00	20:30:00	intermediate	23:00:00	2	08:00:00	9	6	poor	8	10	Normal
male	Aug/13	regional	3	18:45:00	19:45:00	intermediate	22:30:00	1	06:45:00	8	3	good	8	7	Normal
male	>=18	regional	3	21:30:00	23:30:00	evening	00:30:00	0	07:50:00	7	6	poor	9	9	Normal
female	>=18	national	5	10:30:00	12:00:00	morning	22:45:00	0	07:40:00	8,5	4	good	8	2	Normal
male	14-17	regional	3	19:30:00	21:00:00	intermediate	22:30:00	1	07:30:00	9	5	good	10	5	Normal
male	>=18	regional	4	20:30:00	22:00:00	morning	23:00:00	2	07:00:00	7	6	poor	7	9	Normal
male	Aug/13	regional	3	18:15:00	19:45:00	intermediate	23:10:00	2	07:45:00	8	9	poor	10	5	Normal
female	>=18	national	3	21:30:00	23:00:00	evening	00:40:00	2	07:00:00	6	13	poor	8	12	excessive sleepiness
male	>=18	regional	3	21:30:00	23:00:00	intermediate	01:30:00	1	11:30:00	9	5	good	8	2	Normal
male	>=18	regional	3	20:30:00	22:00:00	evening	01:00:00	0	07:30:00	4,5	10	poor	7	11	excessive sleepiness
male	14-17	national	4	19:45:00	21:20:00	morning	23:30:00	0	07:30:00	8	3	good	9	5	Normal
male	>=18	regional	3	22:00:00	23:00:00	intermediate	00:00:00	0	08:00:00	5,1	8	poor	8	5	Normal
female	14-17	national	3	20:00:00	21:30:00	intermediate	22:30:00	1	07:50:00	9	3	good	11	9	Normal
male	>=18	regional	2	20:00:00	22:30:00	intermediate	23:00:00	0	07:00:00	6	5	good	9	4	Normal
male	Aug/13	regional	3	18:50:00	20:15:00	intermediate	22:00:00	1	09:00:00	10	1	good	10	5	Normal
male	14-17	national	4	19:30:00	21:30:00	intermediate	23:00:00	1	08:30:00	9	3	good	8	1	Normal
male	Aug/13	regional	3	19:00:00	20:30:00	morning	22:30:00	0	07:30:00	9	2	good	9	0	Normal
male	>=18	regional	3	19:00:00	20:30:00	evening	00:00:00	1	07:00:00	6	8	poor	8	11	excessive sleepiness
male	>=18	regional	3	19:30:00	20:50:00	intermediate	00:00:00	0	08:30:00	7,5	0	good	8	10	Normal
male	>=18	regional	4	20:00:00	21:30:00	intermediate	00:00:00	1	09:30:00	9	5	good	8	7	Normal
female	>=18	national	3	20:15:00	22:00:00	evening	01:00:00	1	10:00:00	8	6	poor	9	7	Normal
male	14-17	regional	3	19:30:00	21:00:00	intermediate	23:00:00	1	06:30:00	7,5	4	good	9	8	Normal
male	>=18	regional	3	21:30:00	23:15:00	intermediate	00:30:00	1	07:00:00	6	8	poor	8	12	excessive sleepiness
male	>=18	regional	3	21:15:00	23:00:00	intermediate	00:00:00	0	06:20:00	6	6	poor	8	12	excessive sleepiness
female	>=18	regional	3	20:00:00	22:00:00	evening	01:00:00	2	08:30:00	7,5	4	good	7	0	Normal
female	>=18	national	4	20:00:00	21:30:00	intermediate	01:00:00	0	07:00:00	5	12	poor	8	19	excessive sleepiness
male	14-17	regional	3	19:45:00	21:00:00	intermediate	23:00:00	0	07:30:00	8	1	good	9	4	Normal
male	14-17	regional	3	19:30:00	21:00:00	intermediate	23:00:00	0	08:00:00	8	1	good	9	5	Normal
male	14-17	regional	3	19:30:00	21:00:00	intermediate	23:00:00	0	07:30:00	8	3	good	8	9	Normal
male	>=18	regional	3	20:30:00	22:00:00	intermediate	22:30:00	1	07:30:00	8	1	good	8	8	Normal
male	14-17	regional	3	19:45:00	21:00:00	evening	23:00:00	0	07:10:00	7,5	6	poor	9	7	Normal
male	>=18	regional	4	19:45:00	21:00:00	morning	00:00:00	0	07:30:00	6,5	2	good	8	4	Normal
female	14-17	regional	3	20:30:00	22:00:00	intermediate	23:00:00	1	07:00:00	7	6	poor	10	12	excessive sleepiness
male	>=18	national	5	09:30:00	11:00:00	intermediate	21:00:00	1	07:50:00	8	5	good	8	4	Normal
male	>=18	regional	3	20:30:00	22:00:00	evening	00:00:00	0	07:35:00	7,6	4	good	9	12	excessive sleepiness
male	>=18	regional	3	18:00:00	19:30:00	intermediate	22:00:00	0	08:00:00	7	8	poor	7	2	Normal
male	>=18	regional	2	20:30:00	22:00:00	intermediate	23:00:00	0	04:00:00	7	3	good	8	6	Normal
male	14-17	regional	3	20:30:00	22:00:00	evening	00:00:00	1	08:00:00	7	5	good	8	2	Normal
male	>=18	regional	3	21:45:00	22:30:00	evening	00:00:00	0	09:00:00	8,5	4	good	9	11	excessive sleepiness
male	14-17	regional	3	20:00:00	21:15:00	evening	00:30:00	0	08:10:00	6	7	poor	8	1	Normal
female	>=18	national	3	20:30:00	22:00:00	intermediate	23:30:00	1	05:05:00	5	7	poor	6	7	Normal
male	14-17	regional	3	19:30:00	21:00:00	morning	22:15:00	0	07:40:00	9,5	1	good	9	1	Normal
male	>=18	regional	4	20:30:00	22:30:00	evening	00:00:00	1	10:00:00	9	5	good	9	12	excessive sleepiness
male	>=18	regional	4	19:00:00	20:30:00	intermediate	00:30:00	1	08:45:00	7	6	poor	8	11	excessive sleepiness
male	14-17	regional	3	19:15:00	20:30:00	intermediate	22:00:00	0	06:00:00	8	2	good	8	2	Normal
male	Aug/13	regional	3	18:15:00	19:30:00	intermediate	22:30:00	0	07:45:00	9	3	good	9	1	Normal
male	14-17	national	4	19:00:00	21:00:00	intermediate	00:00:00	0	09:00:00	9	2	good	8	13	excessive sleepiness
male	>=18	regional	1	22:15:00	23:30:00	morning	23:00:00	0	07:00:00	8	5	good	8	7	Normal
male	14-17	regional	3	20:00:00	21:30:00	intermediate	22:30:00	0	06:30:00	8	3	good	8	4	Normal
male	>=18	national	6	10:00:00	11:40:00	intermediate	23:00:00	0	08:15:00	8	4	good	6	9	Normal
male	>=18	national	5	10:00:00	11:40:00	morning	23:45:00	0	07:10:00	7	7	poor	8	7	Normal
male	>=18	regional	3	20:30:00	22:00:00	morning	23:00:00	1	06:45:00	7	4	good	7	4	Normal
male	>=18	national	5	10:00:00	11:30:00	morning	23:00:00	0	06:50:00	7,5	3	good	7	7	Normal
male	>=18	national	5	10:00:00	11:30:00	morning	22:30:00	1	07:00:00	8	5	good	8	5	Normal
female	14-17	regional	3	08:00:00	10:00:00	evening	23:00:00	1	07:00:00	6	9	poor	10	14	excessive sleepiness
male	>=18	national	6	10:30:00	12:10:00	morning	22:00:00	0	07:00:00	8,5	1	good	8	4	Normal
female	>=18	regional	2	19:00:00	20:30:00	evening	00:00:00	2	10:00:00	7	11	poor	9	5	Normal
female	14-17	national	5	19:00:00	20:30:00	morning	23:00:00	0	06:30:00	7	4	good	7	8	Normal
male	>=18	regional	3	21:15:00	22:40:00	evening	00:00:00	0	06:00:00	7	5	good		10	Normal
female	>=18	national	3	20:30:00	22:00:00	intermediate	23:30:00	1	08:00:00	8	6	poor	8	7	Normal
male	14-17	national	4	20:00:00	21:30:00	intermediate	23:00:00	1	07:15:00	8	3	good	9	9	Normal
male	14-17	regional	3	21:30:00	23:00:00	evening	01:15:00	1	08:48:00	6	9	poor		5	Normal
male	>=18	regional	5	19:15:00	21:00:00	intermediate	00:00:00	0	09:00:00	8	4	good	7	9	Normal
male	>=18	regional	4	19:15:00	20:45:00	intermediate	22:00:00	0	05:00:00	7	4	good	9	4	Normal
male	>=18	regional	4	19:15:00	20:50:00	intermediate	00:00:00	1	08:00:00	6,5	8	poor	9	8	Normal
male	>=18	regional	4	19:15:00	20:45:00	intermediate	00:00:00	0	07:15:00	7	3	good	7	6	Normal
male	>=18	regional	4	19:15:00	21:00:00	morning	23:00:00	0	07:45:00	8	3	good		10	Normal
male	>=18	regional	4	19:15:00	21:10:00	evening	04:30:00	0	13:30:00	9	4	good		16	excessive sleepiness
male	>=18	regional	4	19:15:00	21:00:00	morning	23:00:00	0	06:30:00	7	4	good	8	8	Normal
male	>=18	regional	4	19:00:00	19:15:00	intermediate	23:00:00	0	09:45:00	7	8	poor	7	8	Normal
male	>=18	regional	4	19:15:00	21:00:00	intermediate	23:30:00	0	10:00:00	9	4	good	8	3	Normal
male	>=18	regional	4	19:15:00	20:45:00	morning	23:30:00	0	07:30:00	6	7	poor	6	5	Normal
male	>=18	regional	4	19:15:00	21:00:00	intermediate	23:00:00	0	07:00:00	8	2	good	8	3	Normal
male	>=18	national	6	10:30:00	13:00:00	intermediate	23:00:00	1	07:30:00	8	3	good	8	4	Normal
male	>=18	national	5	10:30:00	12:30:00	morning	22:00:00	0	07:25:00	8,5	4	good	8	6	Normal
male	>=18	national	5	10:30:00	12:00:00	intermediate	23:00:00	0	07:45:00	8	2	good	8	4	Normal
female	>=18	national	5	10:15:00	12:00:00	intermediate	23:00:00	1	07:15:00	7	5	good	7	14	excessive sleepiness
female	>=18	national	5	10:15:00	12:00:00	morning	23:00:00	1	07:30:00	7,5	4	good	7	14	excessive sleepiness
female	>=18	national	4	19:00:00	20:35:00	evening	00:45:00	2	06:00:00	5	8	poor	8	7	Normal
female	14-17	national	4	19:00:00	21:40:00	morning	22:00:00	0	07:30:00	8	4	good	8	8	Normal
female	>=18	national	6	10:15:00	12:30:00	intermediate	23:00:00	0	07:30:00	9	2	good	8	4	Normal
female	14-17	national	4	19:00:00	20:30:00	intermediate	22:30:00	0	07:00:00	8	4	good	8	6	Normal
female	14-17	national	4	19:00:00	20:30:00	intermediate	23:00:00	1	06:50:00	8	4	good	8	5	Normal
female	>=18	national	6	10:15:00	12:00:00	evening	23:00:00	1	07:20:00	7	10	poor	7	9	Normal
female	14-17	national	4	19:00:00	20:40:00	morning	23:00:00	1	08:00:00	9	4	good	9	7	Normal
female	14-17	national	4	19:00:00	20:30:00	evening	00:00:00	0	07:20:00	7	7	poor	8	10	Normal
female	14-17	national	4	19:00:00	20:30:00	intermediate	23:00:00	1	06:30:00	7	4	good	7	10	Normal
female	>=18	national	4	19:00:00	20:30:00	intermediate	22:30:00	1	08:30:00	8	6	poor	9	9	Normal
female	14-17	national	4	19:00:00	20:30:00	intermediate	00:00:00	0	06:30:00	6	5	good	7	13	excessive sleepiness
female	14-17	national	4	19:00:00	21:00:00	intermediate	22:45:00	1	07:20:00	8,5	5	good	9	2	Normal
female	14-17	national	4	19:00:00	20:30:00	intermediate	23:00:00	0	07:00:00	8	2	good	8	2	Normal
female	>=18	national	6	10:14:00	12:40:00	morning	23:00:00	1	07:00:00	7	5	good	7	10	Normal
female	>=18	national	4	19:00:00	20:30:00	intermediate	23:30:00	1	09:00:00	9	6	poor	8	14	excessive sleepiness
female	>=18	national	6	10:00:00	12:15:00	intermediate	22:00:00	1	06:40:00	8	3	good	7	5	Normal
male	>=18	national	5	10:30:00	12:30:00	intermediate	23:00:00	0	08:00:00	8	3	good	7	7	Normal
female	>=18	national	4	19:00:00	20:40:00	intermediate	23:00:00	0	07:10:00	8	4	good	10	13	excessive sleepiness
female	>=18	national	6	10:15:00	12:30:00	morning	22:30:00	1	06:40:00	7	5	good		10	Normal
female	14-17	national	4	19:00:00	20:30:00	intermediate	23:30:00	1	07:30:00	6	6	poor	10	8	Normal
female	>=18	national	6	10:00:00	12:30:00	morning	23:00:00	1	06:30:00	7	6	poor	7	3	Normal
female	14-17	national	4	19:00:00	20:30:00	intermediate	23:30:00	0	07:10:00	7,3	5	good	9	12	excessive sleepiness
female	>=18	national	5	10:00:00	12:15:00	intermediate	23:00:00	1	07:25:00	7	7	poor	7	7	Normal
female	>=18	national	5	10:00:00	12:00:00	morning	22:30:00	2	07:20:00	7,5	7	poor	8	9	Normal
female	>=18	national	5	10:00:00	13:00:00	morning	23:00:00	1	07:20:00	8	3	good	8	9	Normal
female	>=18	national	4	21:30:00	22:30:00	intermediate	01:30:00	2	06:30:00	7	8	poor	8	10	Normal
female	14-17	national	4	21:00:00	22:30:00	evening	01:00:00	1	07:00:00	5	10	poor	9	10	Normal
female	>=18	national	4	21:00:00	22:30:00	intermediate	00:00:00	1	08:00:00	7	4	good	8	10	Normal
female	>=18	national	4	21:30:00	22:30:00	intermediate	00:00:00	1	07:30:00	7	7	poor	10	10	Normal
female	14-17	national	4	21:00:00	22:30:00	evening	00:20:00	0	07:00:00	6,5	4	good	9	6	Normal
female	>=18	national	4	21:00:00	22:30:00	evening	02:00:00	0	06:00:00	5	7	poor	10	13	excessive sleepiness
female	>=18	national	4	21:00:00	22:30:00	evening	00:30:00	1	09:30:00	6	9	poor	9	4	Normal
female	14-17	national	5	09:30:00	10:30:00	intermediate	00:30:00	0	07:00:00	7	1	good	10	15	excessive sleepiness
female	>=18	national	4	21:00:00	23:00:00	evening	01:00:00	1	06:30:00	6	11	poor	9	12	excessive sleepiness
female	>=18	national	4	21:00:00	22:30:00	intermediate	00:00:00	1	07:20:00	6	7	poor	10	8	Normal
female	>=18	national	4	21:00:00	22:30:00	intermediate	23:30:00	2	07:15:00	7,5	9	poor	8	12	excessive sleepiness
female	>=18	national	4	21:00:00	22:30:00	intermediate	00:00:00	0	07:00:00	6,5	3	good	7	6	Normal
female	14-17	national	4	21:00:00	22:45:00	intermediate	00:00:00	1	06:30:00	6,5	8	poor	9	10	Normal
female	>=18	national	3	21:00:00	22:15:00	intermediate	00:00:00	0	08:00:00	7	6	poor	9	10	Normal
female	14-17	national	4	21:00:00	23:00:00	intermediate	22:30:00	0	07:10:00	8	5	good	8	7	Normal
female	>=18	national	4	21:00:00	22:30:00	intermediate	00:30:00	0	09:30:00	8	3	good	9	14	excessive sleepiness
female	14-17	national	4	21:00:00	22:15:00	evening	00:00:00	0	07:15:00	6,8	5	good	10	12	excessive sleepiness
female	>=18	national	4	21:30:00	23:00:00	evening	00:30:00	1	09:30:00	8	4	good	8	0	Normal
female	>=18	national	4	21:00:00	22:30:00	evening	01:00:00	0	06:10:00	5	7	poor	8	12	excessive sleepiness
female	14-17	national	4	21:00:00	22:30:00	evening	00:30:00	0	07:00:00	7	6	poor	8	14	excessive sleepiness
female	14-17	national	4	21:00:00	22:20:00	evening	01:00:00	1	06:30:00	5,5	7	poor		16	excessive sleepiness
female	14-17	national	4	21:00:00	22:30:00	intermediate	00:30:00	0	07:00:00	4	11	poor	10	17	excessive sleepiness
male	>=18	regional	3	20:20:00	22:00:00	morning	01:20:00	1	08:00:00	7	4	good	8	3	Normal
male	>=18	national	5	10:00:00	11:30:00	intermediate	23:00:00	0	07:15:00	8	4	good	8	8	Normal
male	>=18	national	5	10:00:00	12:00:00	morning	23:00:00	0	07:00:00	8	3	good	8	5	Normal
male	>=18	national	5	10:00:00	11:30:00	evening	00:00:00	0	08:05:00	7	6	poor	9	10	Normal
male	>=18	national	5	10:00:00	12:00:00	intermediate	01:30:00	1	08:00:00	6	9	poor	7	10	Normal
male	>=18	national	5	10:00:00	12:00:00	intermediate	00:30:00	0	08:00:00	7,3	3	good	8	3	Normal
male	>=18	national	5	10:00:00	11:30:00	morning	23:30:00	0	07:35:00	7,5	3	good	8	7	Normal
male	>=18	national	6	10:00:00	12:00:00	intermediate	00:20:00	1	08:10:00	7	5	good	8	9	Normal
male	>=18	national	5	10:00:00	12:00:00	evening	00:00:00	1	07:30:00	7,5	5	good	8	9	Normal
male	>=18	national	6	10:00:00	11:30:00	intermediate	23:00:00	1	08:00:00	7	6	poor	8	10	Normal
male	>=18	national	6	10:00:00	11:40:00	intermediate	23:00:00	0	08:15:00	8	4	good	6	9	Normal
male	>=18	national	5	10:00:00	11:30:00	morning	23:00:00	0	06:50:00	7,5	3	good	7	7	Normal
male	>=18	national	5	10:00:00	11:40:00	morning	23:45:00	0	07:10:00	7	7	poor	8	7	Normal
male	14-17	national	4	19:30:00	21:00:00	morning	23:00:00	0	07:00:00	8	1	good	9	6	Normal
male	14-17	national	4	19:30:00	21:00:00	evening	23:30:00	0	07:40:00	8	5	good	9	13	excessive sleepiness
male	14-17	national	4	19:30:00	21:00:00	intermediate	22:30:00	0	07:15:00	8,5	2	good	9	9	Normal
male	14-17	national	4	19:30:00	21:00:00	intermediate	23:30:00	0	07:30:00	8	5	good	10	10	Normal
male	14-17	national	4	19:30:00	21:00:00	intermediate	23:15:00	0	07:30:00	8	2	good	9	3	Normal
male	14-17	regional	4	19:30:00	21:00:00	intermediate	23:00:00	0	07:30:00	7,5	5	good	9	13	excessive sleepiness
male	14-17	national	4	19:30:00	21:00:00	intermediate	23:15:00	1	07:00:00	8	2	good	8	3	Normal
male	14-17	national	4	19:30:00	21:00:00	evening	23:30:00	1	08:00:00	8	4	good	10	9	Normal
male	14-17	national	4	19:30:00	21:10:00	intermediate	23:30:00	2	07:45:00	8	3	good	8	8	Normal
male	14-17	national	4	19:30:00	21:00:00	evening	23:45:00	1	06:00:00	5,7	10	poor	8	15	excessive sleepiness
male	14-17	national	4	19:30:00	21:00:00	intermediate	23:00:00	0	07:10:00	7	4	good	8	6	Normal
male	14-17	national	4	19:30:00	21:00:00	morning	23:15:00	0	07:00:00	8	3	good	9	3	Normal
male	14-17	national	4	19:30:00	21:00:00	intermediate	23:00:00	0	07:25:00	8	5	good	9	9	Normal
male	14-17	national	5	19:30:00	21:00:00	morning	23:00:00	1	07:10:00	7,5	2	good	8	3	Normal
male	14-17	national	4	19:30:00	21:00:00	intermediate	23:30:00	0	07:20:00	8	4	good	9	5	Normal
male	14-17	national	5	19:30:00	21:00:00	intermediate	23:00:00	0	07:30:00	8	4	good	9	11	excessive sleepiness
male	14-17	national	4	19:30:00	21:00:00	intermediate	23:30:00	0	07:00:00	7	4	good	8	13	excessive sleepiness
male	14-17	national	4	19:30:00	21:00:00	intermediate	23:00:00	1	08:00:00	8,3	5	good	9	8	Normal
male	14-17	national	5	19:30:00	21:00:00	intermediate	00:00:00	0	06:30:00	6	8	poor	10	12	excessive sleepiness
male	14-17	national	4	19:30:00	21:00:00	intermediate	11:00:00	0	07:25:00	8	8	poor	9	9	Normal
male	14-17	national	5	17:00:00	16:45:00	intermediate	23:00:00	0	07:30:00	9	5	good	8	8	Normal
male	>=18	national	5	17:00:00	18:40:00	intermediate	00:00:00	0	09:00:00	9	1	good	8	4	Normal
male	>=18	national	5	17:00:00	18:35:00	morning	23:30:00	0	07:15:00	8	3	good	9	9	Normal
male	14-17	national	5	17:00:00	18:40:00	intermediate	22:30:00	1	07:30:00	8	3	good	8	8	Normal
male	>=18	national	5	17:00:00	18:40:00	intermediate	00:30:00	1	07:00:00	6,5	7	poor	8	8	Normal
male	14-17	national	5	17:00:00	18:30:00	evening	23:00:00	0	06:45:00	7,5	5	good	10	14	excessive sleepiness
male	14-17	national	5	17:00:00	18:40:00	intermediate	23:45:00	0	07:45:00	8	3	good	9	4	Normal
male	>=18	national	5	17:00:00	18:35:00	intermediate	23:00:00	0	08:00:00	9	2	good	9	7	Normal
male	>=18	national	5	17:00:00	18:35:00	intermediate	23:00:00	0	08:00:00	8	2	good	8	3	Normal
male	>=18	national	5	17:00:00	18:35:00	intermediate	00:00:00	1	10:00:00	9	4	good	11	8	Normal
male	14-17	national	5	17:00:00	18:30:00	morning	22:45:00	0	07:10:00	8,3	3	good	9	4	Normal
male	>=18	national	5	17:00:00	18:45:00	morning	22:30:00	0	07:30:00	8	4	good	9	7	Normal
male	>=18	national	5	17:00:00	18:30:00	intermediate	00:00:00	0	09:00:00	9	2	good	8	4	Normal
male	14-17	national	5	17:00:00	18:30:00	intermediate	23:00:00	0	07:00:00	8	2	good	9	15	excessive sleepiness
male	14-17	national	5	17:00:00	18:30:00	evening	00:00:00	0	11:00:00	9	2	good	10	15	excessive sleepiness
male	14-17	national	5	17:00:00	18:30:00	intermediate	23:30:00	0	10:00:00	9	5	good	9	9	Normal
male	14-17	national	5	17:00:00	18:30:00	morning	23:00:00	1	08:30:00	8	7	poor	8	8	Normal
male	14-17	national	5	19:30:00	21:00:00	evening	23:00:00	0	07:30:00	8,5	3	good	8	6	Normal
male	14-17	national	4	19:30:00	21:00:00	intermediate	22:30:00	0	07:30:00	9	2	good	9	7	Normal
male	14-17	national	5	19:30:00	21:00:00	intermediate	22:30:00	1	07:30:00	9	4	good	9	5	Normal
male	14-17	national	4	19:30:00	21:00:00	morning	23:30:00	0	07:30:00	8	7	poor	8	8	Normal
male	14-17	national	4	19:30:00	21:00:00	intermediate	22:45:00	0	07:45:00	8	3	good	9	6	Normal
male	14-17	national	4	19:30:00	21:00:00	intermediate	23:15:00	1	08:00:00	8	2	good	8	2	Normal
male	14-17	national	4	19:30:00	21:00:00	intermediate	00:00:00	0	07:15:00	7	5	good	9	10	Normal
male	14-17	national	4	19:30:00	21:00:00	intermediate	22:45:00	0	07:30:00	10	1	good	9	3	Normal
male	14-17	national	6	07:30:00	09:00:00	evening	01:00:00	0	07:50:00	7	6	poor	8	10	Normal
male	14-17	national	4	07:30:00	09:00:00	intermediate	23:00:00	1	07:00:00	8	4	good	10	2	Normal
male	14-17	national	4	19:30:00	21:00:00	evening	23:00:00	0	07:00:00	7	6	poor	7	6	Normal
male	14-17	national	4	19:30:00	21:00:00	intermediate	23:00:00	0	07:30:00	8	2	good	7	3	Normal
male	14-17	national	4	19:30:00	21:00:00	evening	23:00:00	0	07:00:00	8	1	good	9	0	Normal
male	Aug/13	national	4	19:30:00	21:00:00	intermediate	23:00:00	0	07:10:00	8	2	good	10	11	excessive sleepiness
male	14-17	national	4	19:30:00	21:00:00	evening	22:10:00	0	07:20:00	8	4	good	9	7	Normal
male	14-17	national	4	07:00:00	09:00:00	intermediate	11:00:00	0	21:00:00	8	2	good	10	3	Normal
male	14-17	national	4	19:30:00	21:00:00	intermediate	23:40:00	0	07:30:00	7,5	2	good	7	7	Normal
male	14-17	national	4	19:30:00	21:00:00	intermediate	23:00:00	0	07:30:00	8,5	2	good	8	8	Normal
male	14-17	national	4	19:30:00	21:30:00	intermediate	23:15:00	0	08:00:00	8	2	good	10	7	Normal
male	14-17	national	4	19:30:00	21:00:00	intermediate	00:30:00	0	07:00:00	7	2	good	8	5	Normal
male	14-17	regional	4	19:30:00	21:00:00	intermediate	22:30:00	0	08:00:00	10	3	good	10	6	Normal
male	14-17	national	4	07:30:00	09:00:00	intermediate	23:00:00	1	08:00:00	8	3	good	9	15	excessive sleepiness
male	14-17	national	4	19:30:00	21:00:00	intermediate	23:00:00	0	07:00:00	8	0	good	8	2	Normal
male	Aug/13	regional	3	18:00:00	19:30:00	intermediate	22:30:00	0	07:30:00	9	3	good	9	5	Normal
Maculino	Aug/13	regional	3	19:30:00	21:00:00	intermediate	23:00:00	0	09:30:00	9	3	good	8	0	Normal
Maculino	Aug/13	regional	3	19:30:00	21:00:00	morning	21:30:00	0	07:00:00	9,5	4	good	10,5	1	Normal
Maculino	Aug/13	regional	3	19:30:00	21:00:00	intermediate	22:30:00	0	07:40:00	9	3	good	9	2	Normal
Maculino	Aug/13	regional	3	19:00:00	20:30:00	morning	22:00:00	1	07:35:00	9	3	good	9	1	Normal
Maculino	Aug/13	regional	3	19:00:00	20:30:00	morning	22:00:00	0	07:50:00	8	4	good	8	1	Normal
Maculino	Aug/13	regional	3	19:00:00	20:30:00	morning	22:30:00	1	10:00:00	10	1	good	10	0	Normal
Maculino	Aug/13	regional	3	19:00:00	20:30:00	morning	22:30:00	0	07:30:00	8,5	4	good	8	3	Normal
Maculino	Aug/13	regional	4	19:00:00	20:30:00	intermediate	22:30:00	0	07:30:00	9	1	good	9	2	Normal
Maculino	Aug/13	regional	3	19:00:00	20:30:00	morning	22:30:00	1	07:20:00	9,5	1	good	8	2	Normal
Maculino	Aug/13	regional	3	19:30:00	21:00:00	intermediate	23:00:00	0	08:30:00	8	6	poor	10	5	Normal
Maculino	Aug/13	regional	3	19:30:00	21:00:00	intermediate	23:00:00	0	08:30:00	8	6	poor	10	5	Normal
Maculino	Aug/13	regional	3	19:00:00	20:30:00	intermediate	21:30:00	2	07:30:00	8,5	6	poor	10,5	0	Normal
Maculino	Aug/13	regional	3	19:30:00	21:00:00	morning	22:00:00	1	07:30:00	8	3	good	8	0	Normal
Maculino	Aug/13	regional	3	19:00:00	20:30:00	morning	22:00:00	0	08:00:00	9	1	good	8,5	2	Normal
Maculino	Aug/13	regional	3	19:00:00	20:30:00	intermediate	21:30:00	1	07:15:00	9	2	good	9	2	Normal
Maculino	Aug/13	regional	3	19:00:00	20:30:00	morning	22:15:00	1	09:00:00	9,5	4	good	8,5	2	Normal
Maculino	Aug/13	regional	3	19:30:00	21:00:00	intermediate	22:20:00	1	07:20:00	8,5	4	good	8	3	Normal
Maculino	Aug/13	regional	3	19:00:00	20:30:00	morning	21:30:00	0	03:30:00	9	2	good	8	3	Normal
Maculino	Aug/13	regional	3	19:00:00	20:30:00	intermediate	22:30:00	0	07:30:00	11	1	good	8	8	Normal
Maculino	Aug/13	regional	3	19:00:00	20:30:00	morning	21:45:00	0	07:30:00	10	2	good	10	6	Normal
Maculino	Aug/13	regional	3	19:30:00	21:00:00	intermediate	22:30:00	1	07:45:00	8	4	good	8,5	1	Normal
Maculino	Aug/13	regional	3	19:00:00	20:30:00	intermediate	22:30:00	1	08:00:00	8	5	good	8	3	Normal
Maculino	Aug/13	regional	3	19:30:00	21:00:00	morning	22:30:00	1	08:00:00	9	4	good	8,5	0	Normal
Maculino	Aug/13	regional	3	19:30:00	21:00:00	evening	22:00:00	0	07:45:00	10,5	3	good	8,5	6	Normal
Maculino	Aug/13	regional	3	19:30:00	21:00:00	intermediate	22:30:00	0	10:00:00	8	6	poor	10	1	Normal
Maculino	Aug/13	regional	3	19:30:00	21:00:00	intermediate	22:00:00	1	07:15:00	8	3	good	9,5	2	Normal
Maculino	Aug/13	regional	3	19:30:00	21:00:00	morning	22:00:00	1	07:15:00	8	3	good	9,5	2	Normal
Maculino	Aug/13	regional	3	19:00:00	20:45:00	intermediate	23:00:00	1	07:30:00	8,5	4	good	8	3	Normal
Maculino	Aug/13	regional	3	19:00:00	20:30:00	intermediate	22:30:00	1	08:00:00	9	2	good	9	0	Normal
Maculino	Aug/13	regional	3	19:30:00	21:00:00	intermediate	22:30:00	0	09:30:00	8	5	good	10	1	Normal
Maculino	Aug/13	regional	3	19:00:00	20:30:00	evening	22:30:00	1	07:15:00	8	5	good	10	10	Normal
Maculino	Aug/13	regional	3	19:00:00	20:30:00	evening	23:00:00	0	07:30:00	9	3	good	10	1	Normal
Maculino	Aug/13	regional	3	19:30:00	21:00:00	morning	22:00:00	0	07:00:00	9	2	good	10	2	Normal
Maculino	Aug/13	regional	3	19:30:00	21:00:00	intermediate	23:00:00	0	08:30:00	8	6	poor	10	5	Normal
Maculino	Aug/13	regional	3	19:30:00	21:00:00	intermediate	22:30:00	1	07:40:00	9	3	good	9,5	1	Normal
Maculino	Aug/13	regional	3	19:30:00	21:00:00	intermediate	22:15:00	0	07:30:00	10	1	good	10	3	Normal
male	>=18	national	4	10:00:00	11:30:00	intermediate	23:00:00	2	07:30:00	8	6	poor	8,5	8	Normal
male	>=18	national	6	09:30:00	11:30:00	evening	23:30:00	0	08:00:00	8,3	4	good	8,5	11	excessive sleepiness
male	>=18	national	5	10:00:00	11:30:00	intermediate	00:00:00	1	08:20:00	8	8	poor	8,5	9	Normal
male	>=18	national	5	10:00:00	11:30:00	evening	00:00:00	0	07:50:00	8	4	good	8	4	Normal
male	>=18	national	5	10:00:00	11:30:00	morning	23:00:00	2	08:00:00	8	5	good	7	4	Normal
male	>=18	national	6	10:00:00	11:30:00	intermediate	11:30:00	3	05:30:00	6	17	poor	8	8	Normal
male	>=18	national	6	10:00:00	11:30:00	intermediate	00:00:00	2	06:00:00	8	7	poor	8	7	Normal
male	>=18	national	6	09:30:00	11:40:00	intermediate	23:00:00	1	08:00:00	7	8	poor	7	8	Normal
male	>=18	national	6	10:00:00	11:45:00	intermediate	00:00:00	0	08:45:00	8	1	good	8,5	4	Normal
male	>=18	national	6	10:00:00	12:00:00	intermediate	23:00:00	1	08:50:00	9	3	good	9	13	excessive sleepiness
male	>=18	national	5	10:00:00	11:30:00	intermediate	22:45:00	1	03:00:00	9	4	good	10	9	Normal
male	>=18	national	5	10:00:00	11:40:00	intermediate	23:30:00	1	07:00:00	7	5	good	7,5	5	Normal
female	>=18	national	3	22:00:00	23:00:00	evening	00:30:00	0	06:50:00	6	8	poor	7,5	16	excessive sleepiness
female	>=18	national	3	22:00:00	23:00:00	evening	01:00:00	0	06:40:00	5	8	poor	10	16	excessive sleepiness
female	>=18	national	3	22:00:00	23:00:00	evening	00:00:00	0	08:50:00	7,5	5	good	8	8	Normal
female	>=18	regional	3	22:00:00	23:00:00	intermediate	23:30:00	0	07:30:00	7	6	poor	8,5	3	Normal
female	>=18	national	3	22:00:00	23:00:00	intermediate	01:00:00	0	09:00:00	8	4	good	8	2	Normal
female	>=18	national	3	22:00:00	23:00:00	evening	00:00:00	1	07:30:00	6	7	poor	9,5	2	Normal
female	>=18	national	3	22:00:00	23:15:00	morning	23:30:00	2	07:00:00	6	12	poor	8	2	Normal
female	>=18	national	3	22:00:00	23:00:00	morning	00:10:00	0	07:00:00	7	7	poor	9	14	excessive sleepiness
female	>=18	regional	3	22:00:00	23:00:00	evening	00:00:00	1	04:00:00	5	12	poor	9	17	excessive sleepiness
female	>=18	national	2	22:00:00	23:15:00	morning	01:00:00	0	09:00:00	5	13	poor	7	13	excessive sleepiness
female	>=18	regional	2	22:00:00	23:00:00	intermediate	00:00:00	1	07:50:00	5	11	poor	8	6	Normal
